# Supplementary material for: Epigenomic diagnosis and prognosis of Acute Myeloid Leukemia
Source: Nat Commun. 2025 Jul 29;16:6961. doi: 10.1038/s41467-025-62005-4 (PMC12307604; doi:10.1038/s41467-025-62005-4)
Supplement: Supplementary file 4 — Source Data [file 41467_2025_62005_MOESM4_ESM.xlsx]

## Sheet: indexed_clinical_data
	PaCMAP 1 of 2	PaCMAP 2 of 2	PaCMAP 1 of 5	PaCMAP 2 of 5	PaCMAP 3 of 5	PaCMAP 4 of 5	PaCMAP 5 of 5	Sex	Patient_ID	Age (years)	Tissue Type	WBC Count (10⁹/L)	BM leukemic blasts (%)	Gene Fusion	relapse.evnt	Vital Status	FLT3 ITD	os.evnt	Age group (years)	Race or ethnic group	Hispanic or Latino ethnic group	Clinical Trial	Sample Type	CEBPA mutation	NPM mutation	Karyotype	Dx at Acquisition	PB leukemic blasts (%)	FAB	Risk Group	os.time	Primary Cytogenetic Code	Treatment Arm	efs.time	efs.evnt	rel_indfail.evnt	MRD 1 Status	Leucocyte counts (10⁹/L)	DNMT3B	Train-Test	Batch	Risk Group AAML1831	Risk_Group_AAML1831_int	WHO 2022 Combined Diagnoses	WHO 2022 Diagnosis	Age (group years)	Hematopoietic Entity	Trisomy 8 Status	ELN 2022 Diagnosis
0003fe29-7b8f-4ef1-b9bc-40306205f1fd_noid	9.49081	-22.8439	10.3927	-11.2412	15.7329	12.3899	-18.5991	Male	PANVPB	14.6247		34.1	87.3	MLLT10-PSD3	0	Dead	No	1	≥10	White	Not Hispanic or Latino	AAML03P1	Primary Blood Derived Cancer - Bone Marrow	No	No	47,XY,+10[14]/46,XY[6]	Induction Failure		M5	Standard Risk	1.15342	Other	Arm B	0.210959	1	1		≥30		Train Sample	GDC_TARGET-AML	High	1	AML with t(v;11q23); KMT2A-r	AML with t(v;11q23); KMT2A-r	13-39	Acute myeloid leukemia (AML)	Negative or Unknown	AML with t(v;11q23); KMT2A-r
0031efba-f564-4fff-bd7b-2b97f37218c1_noid	-7.06681	-6.50329	-5.53162	13.2437	10.6492	-0.739711	14.5554	Female	PASDKZ	5.13699		53.5	73.2	NUP98-NSD1	0	Dead	Yes	1	<10	Asian	Not Hispanic or Latino	AAML0531	Bone Marrow Normal	No	No	46,XX[20]	Induction Failure		M4	High Risk	0.515068	Normal	Arm B	0.515068	1	0	Positive	≥30		Train Sample	GDC_TARGET-AML			Otherwise-Normal Control,AML with NUP98-fusion	Otherwise-Normal Control	5-13	Otherwise-Normal (Control)	Negative or Unknown	Otherwise-Normal Control
0037ec75-bb9e-4dbb-a2d9-de1f9bfd2362_noid	16.9242	-17.0635	12.6169	-10.8302	-0.331155	-13.3792	-13.8018	Female	PASDKZ	5.13699		53.5	73.2	NUP98-NSD1,NUP98-NSD1	0	Dead	Yes	1	<10	Asian	Not Hispanic or Latino	AAML0531	Primary Blood Derived Cancer - Peripheral Blood	No	No	46,XX[20]	Induction Failure		M4	High Risk	0.515068	Normal	Arm B	0.515068	1	0	Positive	≥30		Train Sample	GDC_TARGET-AML	High	1	AML with NUP98-fusion	AML with NUP98-fusion	5-13	Acute myeloid leukemia (AML)	Negative or Unknown	AML with other recurring translocations
003d9efe-90a1-42cf-84c4-03fbabefe60b_noid	-16.0898	-27.4458	-15.7395	-9.78554	-15.8019	-10.2044	-2.28736		TARGET-00-SJNORM054698													TARGET ALL	Bone Marrow Normal												0					Train Sample	GDC_TARGET-ALL			Otherwise-Normal Control	Otherwise-Normal Control		Otherwise-Normal (Control)	Negative or Unknown	Otherwise-Normal Control
004c953f-d999-4d82-898d-c091e692df3c_noid	-37.7326	-7.27304	-11.9544	-14.5104	-11.0768	18.3209	-10.3851	Female	PASAUT	1.54247		10.8	34	RBM15-MKL1	0	Alive	No	0	<10	Black or African American	Not Hispanic or Latino	AAML0531	Primary Blood Derived Cancer - Peripheral Blood	No	No	53,XX,t(1;22)(p13;q13),+der(1)t(1;22)(p13;q13),+2,+6,+9,+10,+13,+21[10]/46,XX[5]	Discovery,Validation,TMA		M7	Standard Risk	6.41096	Other	Arm B	6.41096	0	0	Negative	<30		Train Sample	GDC_TARGET-AML	Standard	0.5	AML with t(1;22); RBM15::MKL1	AML with t(1;22); RBM15::MKL1	0-5	Acute myeloid leukemia (AML)	Negative or Unknown	AML with other recurring translocations
005fdc28-ef44-4957-bc70-ddd5c19bb4cb_noid	-8.39538	-6.73032	-4.70771	13.1538	11.4436	-1.41183	14.708	Female	TCGA-AB-2972	82		1.4	53			Dead		1		White		TCGA AML	Diagnosis	No	Yes	46, XX[20]	AML with Normal Karyotype	25	M2	Standard Risk	0.125	Normal Karyotype								Train Sample	GDC_TCGA-AML			AML with mutated NPM1	AML with mutated NPM1	60+	Acute myeloid leukemia (AML)	Negative or Unknown	AML with mutated NPM1
0066d4af-8019-46a0-ba29-d2962c9537a7_noid	26.522	-27.1268	9.24607	-18.5779	-19.4935	17.5429	16.1519	Male	PASYWA	14.1945		19.1	95	none	0	Alive	Yes	0	≥10	White	Not Hispanic or Latino	AAML0531	Primary Blood Derived Cancer - Bone Marrow	No	No	46,XY[20]	This case is also found in the AML validation clinical data for frequency testing (TCS) - Induction Failure,Validation,TMA		M0 Undifferentiated	High Risk	0.808219	Normal	Arm B	0.216438	1	1	Positive	<30		Train Sample	GDC_TARGET-AML	High	1			13-39		Negative or Unknown
00bb876d-e77c-4479-ab39-0c4d56d08077_noid	-1.43646	-16.4947	13.6101	-8.62265	-3.47402	-16.5496	-10.6808	Male	PAMYMA	1.23288		237	89		0	Dead	No	1	<10	White	Not Hispanic or Latino	AAML03P1	Bone Marrow Normal	No	No	46,Y,t(X;11)(q13;p15.1)[18]/46,XY[2]	Induction Failure		M4	Standard Risk	1.03562	Other	Arm B	0.0767123	1	1	Positive	≥30		Train Sample	GDC_TARGET-AML			Otherwise-Normal Control	Otherwise-Normal Control	0-5	Otherwise-Normal (Control)	Negative or Unknown	Otherwise-Normal Control
010603fe-b2bf-41ff-9059-9999e7b71613_noid	38.7517	-12.2469	13.7367	-8.77937	-14.7052	-18.0033	17.2351	Female	TCGA-AB-2955	56		202.7	60	UBR4(+)ZFP37(+) (Out of Frame)		Dead		1		White		TCGA AML	Diagnosis	Yes	No	46,XX[20]	AML with Normal Karyotype	96	M2	Standard Risk	1.36667	Normal Karyotype								Train Sample	GDC_TCGA-AML			AML with mutated CEBPA	AML with mutated CEBPA	39-60	Acute myeloid leukemia (AML)	Negative or Unknown	AML with mutated CEBPA
0138b648-4c9f-4566-b266-19f314c94b13_noid	37.0544	-12.9271	15.2242	-8.16801	-14.4625	-17.6496	18.31	Female	TCGA-AB-2979	30		22.9	86	LRBA(+)SH3D19(+) (In Frame)		Alive		0		White		TCGA AML	Diagnosis	Yes	No	46, XX[20]	AML with Normal Karyotype	88	M1	Standard Risk	3.91667	Normal Karyotype								Train Sample	GDC_TCGA-AML			AML with mutated CEBPA	AML with mutated CEBPA	13-39	Acute myeloid leukemia (AML)	Negative or Unknown	AML with mutated CEBPA
014d5833-4193-4919-b42d-112c3c6f2b11_noid	34.359	2.2077	13.7915	3.87446	15.6439	12.9805	12.9232		TARGET-15-SJMPAL016340	9.66575						Alive		0				TARGET ALL	Primary Blood Derived Cancer - Bone Marrow				MPAL with T/M				0.610959			0.610959	0					Train Sample	GDC_TARGET-ALL			MPAL T-Lymphoblastic/Myeloid	MPAL T-Lymphoblastic/Myeloid	5-13	Mixed phenotype acute leukemia (MPAL)	Negative or Unknown
01a4d800-3999-41ee-bee3-551c5d031939_noid	3.78263	-17.0266	11.6192	-13.9695	-0.862568	9.78522	7.10942	Male	TCGA-AB-2923	78		16.8	70			Dead		1		White		TCGA AML	Diagnosis	No	No	46, XY[20]	AML with Normal Karyotype	28	M4	Standard Risk	0.05	Normal Karyotype								Train Sample	GDC_TCGA-AML					60+		Negative or Unknown
0282f163-cc24-4638-9ee1-05f3ea386461_noid	-37.798	-7.47788	-11.7487	-14.6576	-11.0974	18.0865	-10.251	Male	PARNZW	4.12603		40.9	73		1	Alive	No	0	<10	White	Not Hispanic or Latino	AAML0531	Recurrent Blood Derived Cancer - Peripheral Blood	No	No	47,XY,+8[20]	Discovery,Validation		M2	Standard Risk	7.13425	Other	Arm A	0.821918	1	1	Positive	≥30		Train Sample	GDC_TARGET-AML					0-5		Positive
029772ca-d11d-4490-b35f-fd1793db9b29_noid	-15.1688	12.8167	-15.1133	13.4703	-1.34924	-18.6267	10.2216	Male	TCGA-AB-2853	51		103.6	85			Dead		1		White		TCGA AML	Diagnosis	No	Yes	46,XY[20]	AML with Normal Karyotype	85	M1	Standard Risk	0.258333	Normal Karyotype								Train Sample	GDC_TCGA-AML			AML with mutated NPM1	AML with mutated NPM1	39-60	Acute myeloid leukemia (AML)	Negative or Unknown	AML with mutated NPM1
02b94d3d-2b6f-4c7a-9554-8e6256ddc791_noid	29.3414	-1.32527	9.94279	6.17815	22.7083	16.0031	12.2735	Male	PASSLT	14.8082		114.7	96	MLLT10-PICALM,MLLT10-PICALM,MLLT10:PICALM	0	Dead	No	1	≥10		Hispanic or Latino	AAML0531	Primary Blood Derived Cancer - Bone Marrow	No	No	46,XY,t(10;11)(p13;q14),der(17)t(17;17)(p13;q21),del(12)(p12),+2 mar[4]/48,idem,t(13;15)(q32;q13)[11]/48,idem,add(3)(p12),der(4)inv(4)(q12q25)add(4)(q25),-del(12),der(13)(13pter->13q34::?3p21->3p13::4q25->4qter)[5]	Induction Failure, TMA		M0 Undifferentiated	Standard Risk	0.238356	MLL	Arm B	0.0986301	1	1	Positive	≥30		Train Sample	GDC_TARGET-AML	High	1	AML with t(v;11q23); KMT2A-r	AML with t(v;11q23); KMT2A-r	13-39	Acute myeloid leukemia (AML)	Negative or Unknown	AML with t(v;11q23); KMT2A-r
02d84607-0150-48ac-b9dc-f857e5cabf1c_noid	-37.3762	-5.88224	-11.6606	-14.6723	-11.2007	19.3932	-10.9462	Female	PAPXWI	3.91781		128.7	89	CBFB-MYH11	1	Alive	No	0	<10	White	Not Hispanic or Latino	AAML0531	Recurrent Blood Derived Cancer - Bone Marrow	No	No	46,XX,inv(16)(p13.1q22)[20]	Discovery,Validation,TMA		M4	Low Risk	2.41096	inv(16)	Arm B	1.12329	1	1	Negative	≥30		Train Sample	GDC_TARGET-AML			AML with inv(16); t(16;16); CBFB::MYH11	AML with inv(16); t(16;16); CBFB::MYH11	0-5	Acute myeloid leukemia (AML)	Negative or Unknown	AML with inv(16); t(16;16); CBFB::MYH11
046e9dd9-eed9-4547-98bd-14459d593f14_noid	5.8866	-21.6738	10.2279	-12.0362	14.9921	12.4391	-16.48	Male	TCGA-AB-3002	68		5.5	64			Dead		1		White		TCGA AML	Diagnosis	No	No	46, XY[20]	AML with Normal Karyotype	48	M2	Standard Risk	3.9	Normal Karyotype								Train Sample	GDC_TCGA-AML					60+		Negative or Unknown
05d55b6f-b25a-4e2d-8dbe-d8ad05e4662e_noid	7.94064	-24.4369	10.2002	-11.0371	16.3797	14.0008	-16.9877	Female	TCGA-AB-2877	60		11.5	86	GPR128(-)TFG(-) (In Frame)		Alive		0		White		TCGA AML	Diagnosis	No	Yes	46,XX,9qh+[20]	AML with Normal Karyotype	43	M1	Standard Risk	3.45	Normal Karyotype								Train Sample	GDC_TCGA-AML			AML with mutated NPM1	AML with mutated NPM1	60+	Acute myeloid leukemia (AML)	Negative or Unknown	AML with mutated NPM1
066a0e74-f87e-4f06-ab5c-d42972ba8394_noid	-23.1037	-19.6341	-11.8059	-9.60657	11.5082	11.0596	13.8776	Female	PARFIW	0.0986301		32.7	23	RBM15-MKL1,RBM15-MKL1	0	Alive	No	0	<10			AAML0531	Primary Blood Derived Cancer - Peripheral Blood	No	No	46,XX,t(1;22)(p13;q13.1)[15]/46,XX[5]	Discovery,Validation,TMA		M7	Standard Risk	7.36438	Other	Arm B	7.36438	0	0	Positive	≥30		Train Sample	GDC_TARGET-AML	Standard	0.5	AML with t(1;22); RBM15::MKL1	AML with t(1;22); RBM15::MKL1	0-5	Acute myeloid leukemia (AML)	Negative or Unknown	AML with other recurring translocations
06ab4c03-1ac8-4106-9bb9-34038132bdd7_noid	0.925424	-10.9549	14.9845	1.53866	10.471	11.1328	13.0723	Female	PAKTCX	8.93699		3.9	40	KMT2A-ELL	1	Dead	No	1	<10	White	Not Hispanic or Latino	CCG2961	Recurrent Blood Derived Cancer - Bone Marrow	No		46,XX,t(11:19)(q23:p13.1)	Discovery,Validation		M4	Standard Risk	5.19452	MLL		0.736986	1	1		<30		Train Sample	GDC_TARGET-AML			AML with t(v;11q23); KMT2A-r	AML with t(v;11q23); KMT2A-r	5-13	Acute myeloid leukemia (AML)	Negative or Unknown	AML with t(v;11q23); KMT2A-r
06e6d2a3-e9c4-4d46-b922-89dc0a4ec3d3_noid	-3.77779	39.5497	7.21516	19.8255	-10.5208	-11.4846	11.9881		TARGET-20-SJAML007112													TARGET ALL	Primary Blood Derived Cancer - Bone Marrow												0					Train Sample	GDC_TARGET-ALL							Negative or Unknown
0717a5b5-d437-4d56-bdb6-e79d25486de4_noid	20.9309	5.89766	14.7235	3.72171	14.8987	13.1486	13.5544		TARGET-15-SJMPAL016343	3.28219						Dead		1				TARGET ALL	Recurrent Blood Derived Cancer - Bone Marrow			45,XX,t(8;12)(q13;p12-13),der(15)ins(15;17)(q15;q21q21),-17[7]/46,XX[14]	MPAL with T/M				1.4			1.4	0					Train Sample	GDC_TARGET-ALL			MPAL T-Lymphoblastic/Myeloid	MPAL T-Lymphoblastic/Myeloid	0-5	Mixed phenotype acute leukemia (MPAL)	Negative or Unknown
0756d4f2-8aba-49ab-bd6a-1b240f07274b_noid	-37.9019	-6.31115	-11.8234	-14.5325	-11.7827	19.3193	-10.645	Male	PARUWX	2.87397		112.5	90		1	Dead	Yes	1	<10	White	Not Hispanic or Latino	AAML0531	Bone Marrow Normal	No	No	47,XY,+8[5]/46,XY[23]	Discovery,Validation,TMA		M1	High Risk	1.20274	Other	Arm B	0.624658	1	1	Positive	≥30		Train Sample	GDC_TARGET-AML			Otherwise-Normal Control	Otherwise-Normal Control	0-5	Otherwise-Normal (Control)	Positive	Otherwise-Normal Control
077fefd3-42de-46ae-84db-929a521e4bd2_noid	19.8787	-12.0892	14.9557	-4.94736	0.529318	-14.3538	-15.7544	Female	PAEFGT	14.937		11.4	100		1	Dead	Yes	1	≥10	White	Not Hispanic or Latino	CCG2961	Primary Blood Derived Cancer - Peripheral Blood	No		I	Discovery,Validation		M2	High Risk	0.863014			0.583562	1	1		<30		Train Sample	GDC_TARGET-AML	Low	0			13-39		Negative or Unknown
07cc5884-1128-459f-9a13-f2c004b60b86_noid	-0.261591	5.7494	-12.2798	-5.46261	-17.1483	5.74637	19.2874	Female	PARTAL	16.4384		70.5	66	CBFB-MYH11,CBFB-MYH11	1	Dead	No	1	≥10	White	Not Hispanic or Latino	AAML0531	Primary Blood Derived Cancer - Bone Marrow	No	No	46,XX,inv(16)(p13.1q22)[20]	Discovery,Validation,TMA		M4	Low Risk	1.45479	inv(16)	Arm A	1.05205	1	1	Negative	≥30		Train Sample	GDC_TARGET-AML	Low	0	AML with inv(16); t(16;16); CBFB::MYH11	AML with inv(16); t(16;16); CBFB::MYH11	13-39	Acute myeloid leukemia (AML)	Negative or Unknown	AML with inv(16); t(16;16); CBFB::MYH11
07f68bf2-e455-4f68-ba9b-ea1c2135553f_noid	-37.7785	-6.64835	-11.7967	-14.5755	-11.354	18.8443	-10.5537	Female	PATIAK	0.621918		45.8	62	CBFB-MYH11	1	Alive	No	0	<10	Black or African American	Not Hispanic or Latino	AAML0531	Bone Marrow Normal	No	No	46,XX,inv(16)(p13.1q22)[17]/46,XX[3]	Discovery,Validation,TMA		M4	Low Risk	4.01096	inv(16)	Arm A	0.758904	1	1	Negative	≥30		Train Sample	GDC_TARGET-AML			Otherwise-Normal Control,AML with inv(16); t(16;16); CBFB::MYH11	Otherwise-Normal Control	0-5	Otherwise-Normal (Control)	Negative or Unknown	Otherwise-Normal Control
083a4451-7f82-4dfa-bc5d-9cfe4a3e3264_noid	-20.5576	-19.9185	-9.372	-10.3431	10.1368	10.9658	13.4668	Male	PATKBK	0.0849315		27.6	30	RBM15-MKL1	0	Alive	No	0	<10	White	Hispanic or Latino	AAML0531	Bone Marrow Normal	No	No	46,XY,t(1;22)(p13;q13)[7]/46,XY[13]	This case is also found in the AML validation clinical data for frequency testing (TCS) - Induction Failure,Validation		M7	Standard Risk	4.6137	Other	Arm A	4.6137	0	0	Positive	<30		Train Sample	GDC_TARGET-AML			Otherwise-Normal Control,AML with t(1;22); RBM15::MKL1	Otherwise-Normal Control	0-5	Otherwise-Normal (Control)	Negative or Unknown	Otherwise-Normal Control
0916e199-6305-4030-9f62-e10b99f1b43c_noid	34.7411	3.5267	14.2755	3.7976	16.4619	14.236	13.1922		TARGET-15-SJMPAL016447	9						Alive		0				TARGET ALL	Primary Blood Derived Cancer - Bone Marrow				MPAL with T/M				0.528767			0.528767	0					Train Sample	GDC_TARGET-ALL			MPAL T-Lymphoblastic/Myeloid	MPAL T-Lymphoblastic/Myeloid	5-13	Mixed phenotype acute leukemia (MPAL)	Negative or Unknown
09188087-8ca5-4841-8061-b5010da37283_noid	-26.6814	-20.561	-13.8223	-14.9287	19.524	11.8937	1.53392	Female	PASRLS	0.816438		11.7	3	CBFA2T3-GLIS2,CBFA2T3-GLIS2	0	Alive	No	0	<10	White	Not Hispanic or Latino	AAML0531	Primary Blood Derived Cancer - Bone Marrow	No	No	46,XX[20]	Discovery,Validation		M7	Standard Risk	4.87123	Normal	Arm B	4.87123	0	0	Positive	<30		Train Sample	GDC_TARGET-AML	High	1	AML with CBFA2T3::GLIS2	AML with CBFA2T3::GLIS2	0-5	Acute myeloid leukemia (AML)	Negative or Unknown	AML with other recurring translocations
093ffb56-9f6c-4c7c-a37d-f54b5fca26c1_noid	-5.43303	-22.49	-19.7039	-4.59821	7.17056	-10.4526	-15.823	Female	TCGA-AB-2911	51		50.3	39	MLL(-)ELL(-) (In Frame)		Alive		0		Black or African American		TCGA AML	Diagnosis	No	No	44~46,XX,del(11)(q23),der(19)?t(11;19)(q23;p13.1)[cp11]/44~45,XX,-19[cp4]/46,XX [5]	AML with MLL translocation, poor risk	39	M4	High Risk	5.1	MLL translocation, poor risk								Train Sample	GDC_TCGA-AML			AML with t(v;11q23); KMT2A-r	AML with t(v;11q23); KMT2A-r	39-60	Acute myeloid leukemia (AML)	Negative or Unknown	AML with t(v;11q23); KMT2A-r
0993929a-de98-4de0-9e5d-b3586b05bc2a_noid	35.6485	-13.0247	12.7153	-7.8413	-14.5852	-18.9422	18.8041	Male	TCGA-AB-2940	35		33.5	34			Dead		1		White		TCGA AML	Diagnosis	Yes	No	47,XY,+21 [6]/46,XY[13]	AML with Intermediate Risk Cytogenetic Abnormality	40	M2	Standard Risk	4.61667	Intermediate Risk Cytogenetic Abnormality								Train Sample	GDC_TCGA-AML			AML with mutated CEBPA	AML with mutated CEBPA	13-39	Acute myeloid leukemia (AML)	Negative or Unknown	AML with mutated CEBPA
09e28366-5553-47ba-81e8-6b04eef348aa_noid	-24.6732	15.65	-20.0262	-1.37223	8.86376	-8.34801	-16.0848	Female	PANTWV	14.3288		193.6	95	KMT2A-MLLT4	1	Dead	No	1	≥10			AAML03P1	Recurrent Blood Derived Cancer - Bone Marrow	No	No	46,XX,t(6;11)(q27;q23)[20] [cryptic observed by FISH only]	Other Genomic Analyses		M1	Standard Risk	3.86575	MLL	Arm B	1.30137	1	1	Positive	≥30		Train Sample	GDC_TARGET-AML			AML with t(v;11q23); KMT2A-r	AML with t(v;11q23); KMT2A-r	13-39	Acute myeloid leukemia (AML)	Negative or Unknown	AML with t(v;11q23); KMT2A-r
0a2c68c6-f4b6-4691-97e3-0503e8c620f2_noid	0.564827	6.22253	-11.7828	-4.72259	-17.2563	5.94163	18.8983	Female	TCGA-AB-2954	55		114.5	54	MYH11(+)CBFB(+) (In Frame)		Alive		0				TCGA AML	Diagnosis	No	No	46,XX,del(16)(q22)[16]/47,XX,del(16)(q22),+22[8]/47,XX,+22[2]/46,XX[4]	AML with CBFB-MYH11	24	M4	Low Risk	5.69167	CBFB-MYH11								Train Sample	GDC_TCGA-AML			AML with inv(16); t(16;16); CBFB::MYH11	AML with inv(16); t(16;16); CBFB::MYH11	39-60	Acute myeloid leukemia (AML)	Negative or Unknown	AML with inv(16); t(16;16); CBFB::MYH11
0a3c09c4-4630-4eab-9de5-b13670639b98_noid	15.3035	-13.4614	13.6459	-8.18552	-1.94373	-15.2188	-12.3082	Female	PASYEJ	2.43562		11.2	21		0	Dead	No	1	<10	White	Not Hispanic or Latino	AAML0531	Primary Blood Derived Cancer - Bone Marrow	No	No	46,XX[30]	This case is also found in the AML validation clinical data for frequency testing (TCS) - Induction Failure,Validation,TMA		Not classified	Standard Risk	2.70685	Normal	Arm B	0.189041	1	1	Positive	<30		Train Sample	GDC_TARGET-AML	Standard	0.5			0-5		Negative or Unknown
0a91f18a-9b85-4d76-8440-265228e55a24_noid	-13.7037	8.19929	-14.9595	15.6873	-3.07621	9.09166	13.9789	Male	TCGA-AB-2968	79		18.5	58			Dead		1		White		TCGA AML	Diagnosis	No	No	46,XY[20]	AML with Normal Karyotype	0	M4	Standard Risk	1.21667	Normal Karyotype								Train Sample	GDC_TCGA-AML					60+		Negative or Unknown
0aed4334-f8e3-46ae-8dd2-7c54ab4288f2_noid	30.0282	-0.00743402	10.5823	5.43444	21.6455	15.3732	11.7279	Male	TCGA-AB-2849	39		5	83	MLLT10(+)PICALM(+) (2 (In Frame))		Alive		0		White		TCGA AML	Diagnosis	No	No	47,XY,del(5)(q22q33),t(10;11)(p13~p15;q22~23),i(17)(q10)[3]/46,XY[17]	AML with Complex Cytogenetics	53	M0	High Risk	7.95833	Complex Cytogenetics								Train Sample	GDC_TCGA-AML			AML with t(v;11q23); KMT2A-r	AML with t(v;11q23); KMT2A-r	39-60	Acute myeloid leukemia (AML)	Negative or Unknown	AML with t(v;11q23); KMT2A-r
0b0f1d16-fd0a-42ef-bc78-04033b048d13_noid	19.4052	-15.3589	13.6117	-8.00158	0.924464	-13.4643	-15.0993	Female	PASTUH	14.5342		33.5	81.6	KMT2A-ELL,KMT2A-ELL	1	Dead	No	1	≥10	White	Not Hispanic or Latino	AAML0531	Primary Blood Derived Cancer - Bone Marrow	No	No	46,XX,t(11;19)(q23;p13.1)[15]/46,idem,-X,+8[3]/46,XX[2]	Discovery,Validation		M4	Standard Risk	0.454795	MLL	Arm B	0.323288	1	1	Positive	≥30		Train Sample	GDC_TARGET-AML	Standard	0.5	AML with t(v;11q23); KMT2A-r	AML with t(v;11q23); KMT2A-r	13-39	Acute myeloid leukemia (AML)	Positive	AML with t(v;11q23); KMT2A-r
0b30575c-c5fb-4cff-9d4a-fecd7ba1bbcb_noid	-25.6152	-17.8245	-14.4218	-9.28658	12.9403	10.9271	14.2286	Female	PARNAW	1.17808		10.9	90.7		0	Dead	No	1	<10	White	Not Hispanic or Latino	AAML0531	Primary Blood Derived Cancer - Bone Marrow	No	No	46,XX[28]	This case is also found in the AML validation clinical data for frequency testing (TCS) - Induction Failure,Validation,TMA		M7	Standard Risk	1.25205	Normal	Arm A	0.180822	1	1	Positive	<30		Train Sample	GDC_TARGET-AML	Standard	0.5			0-5		Negative or Unknown
0b70eb7a-be03-4a64-978e-bbc2c3050cd8_noid	-14.5751	12.1087	-15.4174	13.963	-1.70583	-18.2932	10.6484	Male	TCGA-AB-2925	57		99.2	52			Dead		1		White		TCGA AML	Diagnosis	No	Yes	46, XY[20]	AML with Normal Karyotype	4	M5	Standard Risk	0.658333	Normal Karyotype								Train Sample	GDC_TCGA-AML			AML with mutated NPM1	AML with mutated NPM1	39-60	Acute myeloid leukemia (AML)	Negative or Unknown	AML with mutated NPM1
0baa12d9-2c32-4a96-a771-65752ad105e6_noid	29.5668	-0.433165	10.2998	5.81468	22.0553	15.4916	11.9872	Male	PASSLT	14.8082		114.7	96	MLLT10-PICALM,MLLT10:PICALM	0	Dead	No	1	≥10		Hispanic or Latino	AAML0531	Bone Marrow Normal	No	No	46,XY,t(10;11)(p13;q14),der(17)t(17;17)(p13;q21),del(12)(p12),+2 mar[4]/48,idem,t(13;15)(q32;q13)[11]/48,idem,add(3)(p12),der(4)inv(4)(q12q25)add(4)(q25),-del(12),der(13)(13pter->13q34::?3p21->3p13::4q25->4qter)[5]	Induction Failure, TMA		M0 Undifferentiated	Standard Risk	0.238356	MLL	Arm B	0.0986301	1	1	Positive	≥30		Train Sample	GDC_TARGET-AML			Otherwise-Normal Control,AML with t(v;11q23); KMT2A-r	Otherwise-Normal Control	13-39	Otherwise-Normal (Control)	Negative or Unknown	Otherwise-Normal Control
0bd38c1b-4205-4517-9c50-193abbecf2eb_noid	-41.0636	8.60876	-15.5829	-4.90576	12.3576	12.0286	16.689	Female	PAPBEJ	1.00548		60.3	50	ETV6-X,NUP98-KDM5A	1	Dead	No	1	<10	Black or African American	Not Hispanic or Latino	AAML03P1	Primary Blood Derived Cancer - Bone Marrow	No	No	47,XX,der(6)t(6;12;7)(p12;p13;p22),der(7)t(6;12;7)del(7)(q11.2),der(12)t(6;12;7),r(9)(p12q12),+19[16]46,idem,-r(9)[3]/46,XX[1]	Discovery,Validation		M5	Standard Risk	1.10685	Other	Arm B	0.720548	1	1	Negative	≥30		Train Sample	GDC_TARGET-AML	High	1	AML with ETV6 fusion	AML with ETV6 fusion	0-5	Acute myeloid leukemia (AML)	Negative or Unknown	AML with other recurring translocations
0c2c4cbd-df11-44ec-8996-24f816f9771e_noid	-19.34	-20.9004	-7.33514	-10.4524	9.17252	11.3423	12.9628	Male	PASFHK	5.92877		340.7	93.8	none	0	Alive	No	0	<10	White	Hispanic or Latino	AAML0531	Bone Marrow Normal	No	No	46,XY,add(14)(q32)[18]/45,idem,psu dic(9;9)(p11;p22)[2]	Induction Failure, TMA		M4	Standard Risk	4.53425	Other	Arm A	0.232877	1	1	Positive	≥30		Train Sample	GDC_TARGET-AML			Otherwise-Normal Control	Otherwise-Normal Control	5-13	Otherwise-Normal (Control)	Negative or Unknown	Otherwise-Normal Control
0c98657f-3109-409f-bd6b-a56cb212d916_noid	-37.508	-6.3142	-12.0462	-14.3964	-11.2558	19.3904	-10.8912	Female	PAKVGI	1.76712		11.3	30	NUP98-KDM5A	1	Dead	No	1	<10	White	Not Hispanic or Latino	CCG2961	Bone Marrow Normal	No	No	46,XX,t(7:10:16)(p15:q23:p11.2),del(13)(q12q21)[10]/49,idem,+X,+6,+21[8]/46,XX[10]	Discovery,Validation		M7	Standard Risk	3.36712	Other		1.82192	1	1		<30		Train Sample	GDC_TARGET-AML			Otherwise-Normal Control,AML with NUP98-fusion	Otherwise-Normal Control	0-5	Otherwise-Normal (Control)	Negative or Unknown	Otherwise-Normal Control
0d8b1fcb-5e53-4b29-8cee-54367498868e_noid	-6.61298	-8.27299	-5.15756	13.2733	10.3331	0.030267	12.9401	Male	PADYIR	3.17534		13.1	29	NUP98-NSD1	1	Dead	No	1	<10	White	Not Hispanic or Latino	CCG2961	Recurrent Blood Derived Cancer - Bone Marrow	No	No		Discovery,Validation		M2		1.60274			1.02192	1	1		<30		Train Sample	GDC_TARGET-AML			AML with NUP98-fusion	AML with NUP98-fusion	0-5	Acute myeloid leukemia (AML)	Negative or Unknown	AML with other recurring translocations
0d9d39b3-f015-4e7c-aa03-30e44239a2ab_noid	12.4239	-37.4279	9.53424	-11.5351	14.71	-15.8463	14.7455		TARGET-10-PASZJW													TARGET ALL	Primary Blood Derived Cancer - Peripheral Blood												0					Train Sample	GDC_TARGET-ALL							Negative or Unknown
0db24aae-68e1-4cad-a88e-cd24209589eb_noid	-38.2844	-6.05773	-11.4841	-14.7264	-11.8794	19.3383	-10.5909	Female	PARIMT	7.52877		34.9	44	CBFB-MYH11	1	Alive	No	0	<10	White	Not Hispanic or Latino	AAML0531	Bone Marrow Normal	No	No	46,XX,inv(16)(p13.1q22)[19]/46,idem,del(7)(q22)[1]	Discovery,Validation,TMA		M4	Low Risk	6.78356	inv(16)	Arm B	1.04932	1	1	Negative	≥30		Train Sample	GDC_TARGET-AML			Otherwise-Normal Control,AML with inv(16); t(16;16); CBFB::MYH11	Otherwise-Normal Control	5-13	Otherwise-Normal (Control)	Negative or Unknown	Otherwise-Normal Control
0e2489f4-e1e9-4820-9606-4889f9982656_noid	13.1759	-11.1597	13.7454	-7.96362	-2.99874	-16.443	-10.9444	Female	TCGA-AB-2973	67		15.2	75			Dead		1		White		TCGA AML	Diagnosis	No	Yes	46, XX[16]	AML with Normal Karyotype	10	M4	Standard Risk	1.70833	Normal Karyotype								Train Sample	GDC_TCGA-AML			AML with mutated NPM1	AML with mutated NPM1	60+	Acute myeloid leukemia (AML)	Negative or Unknown	AML with mutated NPM1
0e923f1b-1816-498a-a750-03acdc1e63ad_noid	-20.3658	-20.1225	-9.08682	-10.3086	10.0383	11.0499	13.4136	Male	PAECCE	2.46575		98.3	95	KMT2A-MLLT10	0	Dead	No	1	<10	White	Not Hispanic or Latino	CCG2961	Blood Derived Normal	No	No		Discovery,Validation		M5		0.40274			0.232877	1	1		≥30		Train Sample	GDC_TARGET-AML			Otherwise-Normal Control,AML with t(v;11q23); KMT2A-r	Otherwise-Normal Control	0-5	Otherwise-Normal (Control)	Negative or Unknown	Otherwise-Normal Control
0eecc3b5-9d78-419d-8567-50845a452f57_noid	38.1803	-13.2481	14.2771	-8.72066	-14.8025	-17.4574	18.0525	Male	TCGA-AB-2808	23		32.4	59			Alive		0		White		TCGA AML	Diagnosis	Yes	No	47,XXY [17]	AML with Intermediate Risk Cytogenetic Abnormality		M2	Standard Risk	9.84167	Intermediate Risk Cytogenetic Abnormality								Train Sample	GDC_TCGA-AML			AML with mutated CEBPA	AML with mutated CEBPA	13-39	Acute myeloid leukemia (AML)	Negative or Unknown	AML with mutated CEBPA
0fd2a6ec-08d9-436b-8ab0-7b034406d25e_noid	-17.1279	-12.7779	-16.5819	-16.0062	-17.0207	-12.5371	6.20625		TARGET-15-SJMPAL040037	15.326						Alive		0				TARGET ALL	Primary Blood Derived Cancer - Bone Marrow				MPAL with T/M				2.63836			2.63836	0					Train Sample	GDC_TARGET-ALL			MPAL T-Lymphoblastic/Myeloid	MPAL T-Lymphoblastic/Myeloid	13-39	Mixed phenotype acute leukemia (MPAL)	Negative or Unknown
0fe894a2-068f-4c76-80eb-ed6383bf5443_noid	13.0308	-11.8044	13.6418	-8.44096	-3.25502	-16.4572	-10.8419	Male	PASGCE	9.70959		71.6	81	KMT2A-MLLT4,KMT2A-MLLT4,KMT2A-MLLT4	1	Dead	No	1	<10	Black or African American		AAML0531	Primary Blood Derived Cancer - Bone Marrow	No	No	46,XY,t(1;6;11)(q21;q27;q23)[19]/46,XY[1]	Discovery,Validation		M5	Standard Risk	0.915068	MLL	Arm B	0.769863	1	1	Positive	≥30		Train Sample	GDC_TARGET-AML	High	1	AML with t(v;11q23); KMT2A-r	AML with t(v;11q23); KMT2A-r	5-13	Acute myeloid leukemia (AML)	Negative or Unknown	AML with t(v;11q23); KMT2A-r
10248a38-651a-4f04-95c0-ca45d9f2424b_noid	-14.6953	12.2585	-15.3951	13.893	-1.67022	-18.3522	10.5954	Female	TCGA-AB-2981	35		72.1	87			Alive		0		White		TCGA AML	Diagnosis	No	Yes	46, XX[20]	AML with Normal Karyotype	8	M5	Standard Risk	3.7	Normal Karyotype								Train Sample	GDC_TCGA-AML			AML with mutated NPM1	AML with mutated NPM1	13-39	Acute myeloid leukemia (AML)	Negative or Unknown	AML with mutated NPM1
108a4381-e304-4545-8a58-0961ab4119e0_noid	2.65183	-10.5373	15.1075	0.0617303	9.19805	11.3628	12.5705	Female	PARUBT	7.37534		7.7	96	ERG-HNRNPH1	1	Dead	No	1	<10	White	Not Hispanic or Latino	AAML0531	Primary Blood Derived Cancer - Bone Marrow	No	No	46,XX[20]	Discovery,Validation,TMA			Standard Risk	1.60548	Normal	Arm B	0.80274	1	1	Negative	<30		Train Sample	GDC_TARGET-AML	High	1			5-13		Negative or Unknown
10eadc0c-2a3a-479e-b46d-191cf54f67ae_noid	19.0531	-19.2591	12.0697	-11.5837	2.45287	-11.933	-15.4508		TARGET-15-SJMPAL012418	16.274												TARGET ALL	Primary Blood Derived Cancer - Bone Marrow			46,XY,t(10;11)(q22;q23)[20]	MPAL with MLL								0					Train Sample	GDC_TARGET-ALL			MPAL with t(v;11q23.3)/KMT2A-r	MPAL with t(v;11q23.3)/KMT2A-r	13-39	Mixed phenotype acute leukemia (MPAL)	Negative or Unknown
120dcc9d-f0eb-4944-b432-bb02975dc512_noid	-33.9363	-0.103177	-8.23485	17.069	10.2865	21.6542	10.8469	Female	PATDHA	15.189		1.6	86	RUNX1-RUNX1T1	1	Dead	No	1	≥10	White	Hispanic or Latino	AAML0531	Bone Marrow Normal	No	No	46,XX,t(8;21)(q22;q22)[18]/46,idem,del(9)(q12q22)[2]	Discovery,Validation,TMA		M2	Low Risk	1.10411	t(8;21)	Arm B	0.531507	1	1	Negative	<30		Train Sample	GDC_TARGET-AML			Otherwise-Normal Control,AML with t(8;21); RUNX1::RUNX1T1	Otherwise-Normal Control	13-39	Otherwise-Normal (Control)	Negative or Unknown	Otherwise-Normal Control
122d2b73-14b4-442e-90d5-fdf9c69980be_noid	-36.5685	-3.59034	-11.4077	-14.7723	-10.588	21.0787	-12.0809	Female	PANGTF	15.9288		30.8	94.2	NUP98-KDM5A	1	Dead	No	1	≥10	White		AAML03P1	Bone Marrow Normal	No	No	46,XX[20]	Discovery,Validation		M5	Standard Risk	1.68767	Normal	Arm B	1.25479	1	1		≥30		Train Sample	GDC_TARGET-AML			Otherwise-Normal Control,AML with NUP98-fusion	Otherwise-Normal Control	13-39	Otherwise-Normal (Control)	Negative or Unknown	Otherwise-Normal Control
1332a645-9fab-4c82-b155-6bcc6a34c7c8_noid	-18.4756	-6.21453	-17.0747	-8.24472	-16.7895	-10.9241	-1.94482		TARGET-15-SJMPAL016343	3.28219						Dead		1				TARGET ALL	Primary Blood Derived Cancer - Bone Marrow			45,XX,t(8;12)(q13;p12-13),der(15)ins(15;17)(q15;q21q21),-17[7]/46,XX[14]	MPAL with T/M				1.4			1.4	0					Train Sample	GDC_TARGET-ALL			MPAL T-Lymphoblastic/Myeloid	MPAL T-Lymphoblastic/Myeloid	0-5	Mixed phenotype acute leukemia (MPAL)	Negative or Unknown
1334d1b0-4fb5-47c5-8e78-02abf70b85df_noid	-33.9891	-0.48038	-8.42741	16.8291	10.3409	21.4875	10.652	Female	PARVAI	16.7178		51.1	71	NPM1-MLF1	1	Dead	Yes	1	≥10	White	Not Hispanic or Latino	AAML0531	Bone Marrow Normal	No	No	46,XX,t(3;5)(q25;q35)[23]	Discovery,Validation		M2	Standard Risk	1.17534	Other	Arm B	0.917808	1	1		≥30		Train Sample	GDC_TARGET-AML			Otherwise-Normal Control,AML with mutated NPM1	Otherwise-Normal Control	13-39	Otherwise-Normal (Control)	Negative or Unknown	Otherwise-Normal Control
14b433a9-f327-4954-a805-163ac8d075f1_noid	24.5606	-9.81786	12.7815	-5.63873	5.27046	-13.8469	-14.6771	Male	PARSAN	14.8493		5.3	46	NUP98-PHF23	1	Dead	No	1	≥10	White	Hispanic or Latino	AAML0531	Recurrent Blood Derived Cancer - Bone Marrow	No	No	46,XY,9ph,t(16;17)(p13.1;p13.3) …	Discovery,Validation			Standard Risk	2.38356	Other	Arm A	0.928767	1	1	Negative	<30		Train Sample	GDC_TARGET-AML			AML with NUP98-fusion	AML with NUP98-fusion	13-39	Acute myeloid leukemia (AML)	Negative or Unknown	AML with other recurring translocations
15c42913-3a88-4d6d-8e9a-ceccc3e72d73_noid	4.3646	-23.0615	10.0278	-12.4592	14.7602	13.049	-14.3741	Male	TCGA-AB-2901	27		90.4	77	BCR(-)ABL1(-)(2) (In Frame),SEC63(-)FIG4(-) (Out of Frame)		Alive		0				TCGA AML	Diagnosis	No	No	46,XY,t(9;22)(q34;q11.2[4]/50,idem,+8,+10,+21,+der(22)(t(9;22)(q34;q11.2)[16]	AML with BCR-ABL1	88	M1	High Risk	0.875	BCR-ABL1								Train Sample	GDC_TCGA-AML			AML with t(9;22); BCR::ABL1	AML with t(9;22); BCR::ABL1	13-39	Acute myeloid leukemia (AML)	Positive	AML with t(9;22); BCR::ABL1
162c2eab-f29a-46cd-9f6d-1e545f317709_noid	24.4413	-22.6333	11.2429	3.43996	20.9287	15.3379	9.49902	Female	PARPDS	10.3397		2.1	70		1	Dead	No	1	≥10	White	Not Hispanic or Latino	AAML0531	Primary Blood Derived Cancer - Bone Marrow	No	No	48,XX,+X,+8[3]/51,XX,+X,+X,+10,dup(12)(q13q15),+19,+21[2]/46,XX[3]	Discovery,Validation			Standard Risk	2.29041	Other	Arm B	1.50685	1	1	Negative	<30		Train Sample	GDC_TARGET-AML	Standard	0.5			5-13		Positive
1634c681-7242-4ef9-85ce-e5fe38e01d94_noid	-17.123	-12.7142	-16.5826	-15.9993	-17.0195	-12.5349	6.1993		TARGET-15-SJMPAL042793	4.8137						Alive		0				TARGET ALL	Primary Blood Derived Cancer - Bone Marrow				MPAL with T/M				1.49589			1.49589	0					Train Sample	GDC_TARGET-ALL			MPAL T-Lymphoblastic/Myeloid	MPAL T-Lymphoblastic/Myeloid	0-5	Mixed phenotype acute leukemia (MPAL)	Negative or Unknown
167e8d20-2281-4f0b-a65d-f85b02f0daba_noid	-4.56843	37.7453	7.52383	21.2922	-11.413	-10.8116	11.4548	Female	TCGA-AB-2858	75		8.3	48	CRTC2(+)CREB3L4(-) (Out of Frame), RUNX1(-)RUNX1T1(-) (In Frame)		Dead		1		White		TCGA AML	Diagnosis	No	No	46,XX,t(8;21)[15]/46,idem,del(9)(q12q22)[5]	AML with RUNX1-RUNX1T1	54	M2	Low Risk	1.6	RUNX1-RUNX1T1								Train Sample	GDC_TCGA-AML			AML with t(8;21); RUNX1::RUNX1T1	AML with t(8;21); RUNX1::RUNX1T1	60+	Acute myeloid leukemia (AML)	Negative or Unknown	AML with t(8;21); RUNX1::RUNX1T1
16babfa2-98b2-4e77-80eb-5a01d9eeba9c_noid	-36.6076	-4.65134	-11.8551	-14.5146	-10.7852	20.2497	-11.57	Male	PARWXU	1.52603		246.6		none	1	Alive	No	0	<10		Not Hispanic or Latino	AAML0531	Bone Marrow Normal	No	No	46,XY,del(11)(p11.2p15)[15]/46,XY[5]	Discovery, Validation			Standard Risk	6.32603	Other	Arm B	1.20274	1	1	Negative	≥30		Train Sample	GDC_TARGET-AML			Otherwise-Normal Control	Otherwise-Normal Control	0-5	Otherwise-Normal (Control)	Negative or Unknown	Otherwise-Normal Control
16fc046f-cec5-475d-8333-1421c3ff2752_noid	7.06545	12.5435	-3.76674	12.3551	-19.8795	4.70021	-20.2827		TARGET-10-SJBALL004182													TARGET ALL	Primary Blood Derived Cancer - Bone Marrow												0					Train Sample	GDC_TARGET-ALL							Negative or Unknown
17056b19-d78b-4ded-a54e-d1c70d47e9e3_noid	0.132084	37.7097	9.76151	17.8446	-10.8836	-12.7499	11.4008	Male	PARPPY	8.33973		7.9	43	RUNX1-RUNX1T1,RUNX1-RUNX1T1	1	Alive	Yes	0	<10	Asian	Not Hispanic or Latino	AAML0531	Primary Blood Derived Cancer - Bone Marrow	No	No	46,XY,t(8;21)(q22;q22)[20]	Discovery,Validation		M2	High Risk	6.72329	t(8;21)	Arm B	0.909589	1	1	Negative	<30		Train Sample	GDC_TARGET-AML	Low	0	AML with t(8;21); RUNX1::RUNX1T1	AML with t(8;21); RUNX1::RUNX1T1	5-13	Acute myeloid leukemia (AML)	Negative or Unknown	AML with t(8;21); RUNX1::RUNX1T1
1799dbfd-5deb-4ee1-86ee-54c79fc1a711_noid	-14.3773	11.4674	-15.4534	14.3237	-2.03436	-18.0382	11.0546	Female	TCGA-AB-2809	64		116.5	60			Dead		1		White		TCGA AML	Diagnosis	No	Yes	46,XX[24]	AML with Normal Karyotype		M2	Standard Risk	0.183333	Normal Karyotype								Train Sample	GDC_TCGA-AML			AML with mutated NPM1	AML with mutated NPM1	60+	Acute myeloid leukemia (AML)	Negative or Unknown	AML with mutated NPM1
183d74b6-7c41-4b54-b048-cc23bb2e518c_noid	-24.5801	15.3564	-20.0842	-1.97007	8.57781	-8.69266	-16.0331	Male	TCGA-AB-2842	64		2.3	95	MLLT10(+)MLL(+) (In Frame)		Dead		1		White		TCGA AML	Diagnosis	No	No	46,XY,del(11)(p12)[2]/46,XY[18]	AML with MLL translocation, poor risk	0	M4	High Risk	0.025	Intermediate Risk Cytogenetic Abnormality								Train Sample	GDC_TCGA-AML			AML with t(v;11q23); KMT2A-r	AML with t(v;11q23); KMT2A-r	60+	Acute myeloid leukemia (AML)	Negative or Unknown	AML with t(v;11q23); KMT2A-r
183e430f-311b-40b2-a804-272b60151139_noid	14.9455	-13.8538	13.5949	-8.42897	-1.77124	-15.0886	-12.6255	Male	PARNZW	4.12603		40.9	73		1	Alive	No	0	<10	White	Not Hispanic or Latino	AAML0531	Primary Blood Derived Cancer - Bone Marrow	No	No	47,XY,+8[20]	Discovery,Validation		M2	Standard Risk	7.13425	Other	Arm A	0.821918	1	1	Positive	≥30		Train Sample	GDC_TARGET-AML	Standard	0.5			0-5		Positive
193a4af6-9584-4cac-9f08-d126696acd0b_noid	-18.8273	-8.50577	-16.3247	-9.92808	-16.5754	-10.9299	-0.477639		TARGET-15-SJMPAL046471	2						Alive		0				TARGET ALL	Primary Blood Derived Cancer - Bone Marrow				MPAL with B/M				0.99726			0.99726	0					Train Sample	GDC_TARGET-ALL			MPAL B-Lymphoblastic/Myeloid	MPAL B-Lymphoblastic/Myeloid	0-5	Mixed phenotype acute leukemia (MPAL)	Negative or Unknown
19476c93-8d91-47dd-8fae-f926197b08c9_noid	16.3792	18.5285	-0.00510902	9.97513	-19.0515	3.92492	-23.3725		TARGET-15-SJMPAL016448	14.4986						Dead		1				TARGET ALL	Primary Blood Derived Cancer - Bone Marrow				MPAL with B/M				1.10411			1.10411	0					Train Sample	GDC_TARGET-ALL			MPAL B-Lymphoblastic/Myeloid	MPAL B-Lymphoblastic/Myeloid	13-39	Mixed phenotype acute leukemia (MPAL)	Negative or Unknown
19fea866-30c9-4f49-b912-3ebd84fee370_noid	-3.77194	40.1292	6.54044	19.7337	-10.5298	-11.9077	11.8154		TARGET-20-SJAML045740													TARGET ALL	Primary Blood Derived Cancer - Bone Marrow												0					Train Sample	GDC_TARGET-ALL							Negative or Unknown
1a66e194-f28e-4602-9992-1f8edb32e05f_noid	32.5718	14.0653	12.3738	17.0576	6.74519	13.3386	-14.5705		TARGET-10-SJBALL021816													TARGET ALL	Primary Blood Derived Cancer - Bone Marrow												0					Train Sample	GDC_TARGET-ALL							Negative or Unknown
1a7cbb26-d434-4609-90f8-34ea9421f9b3_noid	39.2119	-14.8605	14.3149	-9.59114	-15.419	-16.0254	18.6023	Female	TCGA-AB-2876	45		29.4	56	CR593328(-)FAM49B(+) (Out of Frame),PVT1(+)ASAP1(+)(2) (Out of Frame)		Alive		0		White		TCGA AML	Diagnosis	No	No	46,XX,1~50dmin[12]/46,idem,der(6)t(6;?)(q22;?)[2]/46,XX[6]	AML with Poor Risk Cytogenetic Abnormality	37	M2	High Risk	4.91667	Poor Risk Cytogenetic Abnormality								Train Sample	GDC_TCGA-AML					39-60		Negative or Unknown
1ac0a1a4-0570-4ec1-878d-294283c70f62_noid	-5.0876	-6.16927	-5.95992	13.2911	10.0561	-0.244761	14.0978	Female	PARTAL	16.4384		70.5	66	CBFB-MYH11	1	Dead	No	1	≥10	White	Not Hispanic or Latino	AAML0531	Recurrent Blood Derived Cancer - Bone Marrow	No	No	46,XX,inv(16)(p13.1q22)[20]	Discovery,Validation,TMA		M4	Low Risk	1.45479	inv(16)	Arm A	1.05205	1	1	Negative	≥30		Train Sample	GDC_TARGET-AML			AML with inv(16); t(16;16); CBFB::MYH11	AML with inv(16); t(16;16); CBFB::MYH11	13-39	Acute myeloid leukemia (AML)	Negative or Unknown	AML with inv(16); t(16;16); CBFB::MYH11
1af905c6-7670-4e2e-9c09-f566cfc1cdb9_noid	-1.11277	3.25396	-12.197	-7.41009	-15.7203	6.67241	19.7047	Male	PARUDL	17.6603		100.7	63	CBFB-MYH11,CBFB-MYH11	1	Alive	No	0	≥10	White	Not Hispanic or Latino	AAML0531	Primary Blood Derived Cancer - Peripheral Blood	No	No	46,XY,inv(16)(p13.1q22)[25]	Discovery,Validation,TMA			Low Risk	6.60548	inv(16)	Arm A	0.70411	1	1	Negative	≥30		Train Sample	GDC_TARGET-AML	Low	0	AML with inv(16); t(16;16); CBFB::MYH11	AML with inv(16); t(16;16); CBFB::MYH11	13-39	Acute myeloid leukemia (AML)	Negative or Unknown	AML with inv(16); t(16;16); CBFB::MYH11
1f03d9d5-0175-4455-9d4b-42dcc4247d91_noid	24.831	-28.0529	8.16193	-19.5465	-20.7822	17.9023	16.5095	Female	PABLDZ	6.72603		6	93		1	Alive	Yes	0	<10	White	Not Hispanic or Latino	CCG2961	Recurrent Blood Derived Cancer - Bone Marrow	No	No	G	Discovery,Validation		M4	High Risk	1.97534			1.95616	1	1		<30		Train Sample	GDC_TARGET-AML					5-13		Negative or Unknown
1f9f5369-6c62-419f-b97b-d1d5e1cd6672_noid	15.7859	19.8446	12.502	16.6284	6.49912	13.7023	-14.7105		TARGET-10-SJBALL014146													TARGET ALL	Primary Blood Derived Cancer - Bone Marrow												0					Train Sample	GDC_TARGET-ALL							Negative or Unknown
200517480142_R01C01	-30.8311	22.8131	-13.0919	11.2749	17.742	4.64256	-14.7577	Female	G_AML_187	5	Bone Marrow								<10	Asian	Not Hispanic or Latino	Japanese AML05	Diagnosis																	Train Sample	GSE133986					5-13		Negative or Unknown
200517480142_R02C01	17.4315	-17.2763	12.6378	-10.8971	-0.0337707	-13.1152	-14.1862	Female	G_AML_222	11	Bone Marrow	210.3	81.1	NUP98-NSD1, WT1	−	Dead	Yes	1	≥10	Asian	Not Hispanic or Latino	Japanese AML05	Diagnosis																	Train Sample	GSE133986			AML with NUP98-fusion	AML with NUP98-fusion	5-13	Acute myeloid leukemia (AML)	Negative or Unknown	AML with other recurring translocations
200517480142_R03C01	20.1371	-11.447	15.5576	-4.0556	0.521752	-14.5091	-16.2253	Female	G_AML_105	17	Bone Marrow	65.3	89	—	−	Alive	Yes	0	≥10	Asian	Not Hispanic or Latino	Japanese AML05	Diagnosis																	Train Sample	GSE133986					13-39		Negative or Unknown
200517480142_R04C01	38.4458	-13.0378	13.5072	-8.73483	-14.8506	-17.8212	17.9537	Male	G_AML_434	14	Bone Marrow								≥10	Asian	Not Hispanic or Latino	Japanese AML05	Diagnosis																	Train Sample	GSE133986					13-39		Negative or Unknown
200517480142_R05C01	-16.3877	15.112	-14.483	-19.6748	-4.2277	-17.6506	-17.2545	Female	G_AML_373	15	Bone Marrow								≥10	Asian	Not Hispanic or Latino	Japanese AML05	Diagnosis																	Train Sample	GSE133986					13-39		Negative or Unknown
200517480142_R06C01	-26.3653	18.6279	-14.8892	10.9318	14.3774	3.2452	-14.8844	Male	G_AML_357	9	Bone Marrow								<10	Asian	Not Hispanic or Latino	Japanese AML05	Diagnosis																	Train Sample	GSE133986					5-13		Negative or Unknown
200517480142_R07C01	24.5855	-22.4907	11.1178	3.55809	21.1414	15.4588	9.55687	Female	G_AML_394	2	Bone Marrow								<10	Asian	Not Hispanic or Latino	Japanese AML05	Diagnosis																	Train Sample	GSE133986					0-5		Negative or Unknown
200517480142_R08C01	-5.06329	38.298	6.83516	21.5752	-11.3771	-10.9913	11.3415	Female	G_AML_070	7	Bone Marrow								<10	Asian	Not Hispanic or Latino	Japanese AML05	Diagnosis																	Train Sample	GSE133986					5-13		Negative or Unknown
200517480143_R01C01	-4.56552	-15.313	13.8687	-7.37071	-2.83371	-16.2301	-11.0194	Female	G_AML_432	2	Bone Marrow	209	51.6	NPM1	+	Alive	Yes	0	<10	Asian	Not Hispanic or Latino	Japanese AML05	Diagnosis																	Train Sample	GSE133986			AML with mutated NPM1	AML with mutated NPM1	0-5	Acute myeloid leukemia (AML)	Negative or Unknown	AML with mutated NPM1
200517480143_R02C01	22.2631	-17.6434	13.5998	-9.61684	2.33329	-11.6286	-17.3029	Female	G_AML_012	11	Bone Marrow	4.5	78.4	WT1, KMT2A-PTD	−	Dead	Yes	1	≥10	Asian	Not Hispanic or Latino	Japanese AML05	Diagnosis																	Train Sample	GSE133986			AML with t(v;11q23); KMT2A-r	AML with t(v;11q23); KMT2A-r	5-13	Acute myeloid leukemia (AML)	Negative or Unknown	AML with t(v;11q23); KMT2A-r
200517480143_R03C01	-1.05794	-38.109	-14.4381	-19.3299	-4.35357	-18.1654	-17.3324	Male	G_AML_319	2	Bone Marrow	17.7	95.1	NPM1	−	Alive	Yes	0	<10	Asian	Not Hispanic or Latino	Japanese AML05	Diagnosis																	Train Sample	GSE133986			AML with mutated NPM1	AML with mutated NPM1	0-5	Acute myeloid leukemia (AML)	Negative or Unknown	AML with mutated NPM1
200517480143_R04C01	36.8278	-14.9449	13.4062	-8.33534	-15.046	-17.45	19.9228	Female	G_AML_440	11	Bone Marrow								≥10	Asian	Not Hispanic or Latino	Japanese AML05	Diagnosis																	Train Sample	GSE133986					5-13		Negative or Unknown
200517480143_R05C01	-41.3172	8.42892	-15.3793	-4.81372	12.2124	12.0767	16.7194	Female	G_AML_038	3	Bone Marrow								<10	Asian	Not Hispanic or Latino	Japanese AML05	Diagnosis																	Train Sample	GSE133986					0-5		Negative or Unknown
200517480143_R06C01	-29.9287	22.0892	-12.3194	12.2854	16.986	4.12742	-15.0801	Female	G_AML_021	1	Bone Marrow								<10	Asian	Not Hispanic or Latino	Japanese AML05	Diagnosis																	Train Sample	GSE133986					0-5		Negative or Unknown
200517480143_R07C01	0.326151	38.2055	9.71279	17.8476	-10.6834	-13.274	11.2462	Male	G_AML_120	17	Bone Marrow								≥10	Asian	Not Hispanic or Latino	Japanese AML05	Diagnosis																	Train Sample	GSE133986					13-39		Negative or Unknown
200517480143_R08C01	16.4369	-16.8641	12.7071	-10.4511	-0.570149	-13.741	-13.2984	Male	G_AML_225	17	Bone Marrow	147.9	85	NUP98-NSD1, WT1	+	Dead	Yes	1	≥10	Asian	Not Hispanic or Latino	Japanese AML05	Diagnosis																	Train Sample	GSE133986			AML with NUP98-fusion	AML with NUP98-fusion	13-39	Acute myeloid leukemia (AML)	Negative or Unknown	AML with other recurring translocations
200517480198_R01C01	36.9491	-15.1364	14.5437	-8.44426	-15.0497	-16.7277	20.0885	Male	G_AML_040	11	Bone Marrow								≥10	Asian	Not Hispanic or Latino	Japanese AML05	Diagnosis																	Train Sample	GSE133986					5-13		Negative or Unknown
200517480198_R02C01	-2.60769	3.89137	-13.832	-6.70511	-15.7435	6.57174	19.1011	Male	G_AML_128	11	Bone Marrow								≥10	Asian	Not Hispanic or Latino	Japanese AML05	Diagnosis																	Train Sample	GSE133986					5-13		Negative or Unknown
200517480198_R03C01	15.5389	-11.8859	14.2962	-5.7809	-2.18279	-16.0851	-11.4819	Female	G_AML_051	11	Bone Marrow	4.5	66.5	NPM1	−	Alive	Yes	0	≥10	Asian	Not Hispanic or Latino	Japanese AML05	Diagnosis																	Train Sample	GSE133986			AML with mutated NPM1	AML with mutated NPM1	5-13	Acute myeloid leukemia (AML)	Negative or Unknown	AML with mutated NPM1
200517480198_R04C01	-32.3478	19.4131	-13.7583	11.5058	16.8166	7.50645	-13.3253	Female	G_AML_049	0	Bone Marrow								<10	Asian	Not Hispanic or Latino	Japanese AML05	Diagnosis																	Train Sample	GSE133986					0-5		Negative or Unknown
200517480198_R05C01	-5.8923	-22.3335	-19.7236	-4.12089	7.42883	-10.0617	-15.83	Male	G_AML_014	2	Bone Marrow								<10	Asian	Not Hispanic or Latino	Japanese AML05	Diagnosis																	Train Sample	GSE133986					0-5		Negative or Unknown
200517480198_R06C01	-3.92151	38.6854	6.89369	20.6735	-11.3905	-11.9082	11.0483	Female	G_AML_129	5	Bone Marrow								<10	Asian	Not Hispanic or Latino	Japanese AML05	Diagnosis																	Train Sample	GSE133986					5-13		Negative or Unknown
200517480198_R07C01	20.1722	-11.6853	15.1084	-4.26218	0.618941	-14.4255	-15.8137	Male	G_AML_136	12	Bone Marrow	7	76.4	WT1	+	Dead	Yes	1	≥10	Asian	Not Hispanic or Latino	Japanese AML05	Diagnosis																	Train Sample	GSE133986					5-13		Negative or Unknown
200517480198_R08C01	30.1951	10.9261	12.6421	13.492	7.51521	13.7274	-15.8851	Male	G_AML_109	10	Bone Marrow								<10	Asian	Not Hispanic or Latino	Japanese AML05	Diagnosis																	Train Sample	GSE133986					5-13		Negative or Unknown
200526210048_R01C01	15.4539	-15.7446	12.9392	-9.91523	-1.46355	-14.4129	-12.5529	Female	G_AML_188	10	Bone Marrow	380.5	88.6	—	+	Dead	Yes	1	<10	Asian	Not Hispanic or Latino	Japanese AML05	Diagnosis																	Train Sample	GSE133986					5-13		Negative or Unknown
200526210048_R02C01	37.3392	-12.3115	15.0865	-8.15314	-14.377	-17.9291	17.8932	Male	G_AML_048	15	Bone Marrow								≥10	Asian	Not Hispanic or Latino	Japanese AML05	Diagnosis																	Train Sample	GSE133986					13-39		Negative or Unknown
200526210048_R03C01	-28.7454	23.3571	-12.3298	11.7644	17.3464	2.49989	-15.6623	Male	G_AML_065	2	Bone Marrow								<10	Asian	Not Hispanic or Latino	Japanese AML05	Diagnosis																	Train Sample	GSE133986					0-5		Negative or Unknown
200526210048_R04C01	-8.84318	-6.50443	-4.61328	13.1654	11.7597	-1.63603	14.832	Male	G_AML_067	7	Bone Marrow								<10	Asian	Not Hispanic or Latino	Japanese AML05	Diagnosis																	Train Sample	GSE133986					5-13		Negative or Unknown
200526210048_R05C01	-30.0263	22.7469	-12.2507	12.03	17.659	4.09319	-15.1422	Male	G_AML_164	13	Bone Marrow								≥10	Asian	Not Hispanic or Latino	Japanese AML05	Diagnosis																	Train Sample	GSE133986					13-39		Negative or Unknown
200526210048_R06C01	20.7065	-13.8534	14.0112	-6.68907	1.30847	-13.5309	-16.0669	Male	G_AML_153	7	Bone Marrow	168.1	92	—	+	Dead	Yes	1	<10	Asian	Not Hispanic or Latino	Japanese AML05	Diagnosis																	Train Sample	GSE133986					5-13		Negative or Unknown
200526210048_R07C01	-3.64161	-14.1477	6.26466	-13.2871	1.01584	12.7916	8.50532	Female	G_AML_430	0	Bone Marrow								<10	Asian	Not Hispanic or Latino	Japanese AML05	Diagnosis																	Train Sample	GSE133986					0-5		Negative or Unknown
200526210048_R08C01	-3.99636	38.9448	7.2689	20.4799	-10.873	-11.4317	11.6297	Male	G_AML_144	14	Bone Marrow								≥10	Asian	Not Hispanic or Latino	Japanese AML05	Diagnosis																	Train Sample	GSE133986					13-39		Negative or Unknown
200526210054_R01C01	-1.88607	40.1156	7.49876	18.3948	-12.0111	-11.9541	11.3491	Male	G_AML_175	12	Bone Marrow								≥10	Asian	Not Hispanic or Latino	Japanese AML05	Diagnosis																	Train Sample	GSE133986					5-13		Negative or Unknown
200526210054_R02C01	-2.82983	-14.0633	-6.18822	13.0657	9.06942	0.662875	14.8227	Male	G_AML_176	2	Bone Marrow								<10	Asian	Not Hispanic or Latino	Japanese AML05	Diagnosis																	Train Sample	GSE133986					0-5		Negative or Unknown
200526210054_R03C01	-28.5949	21.2005	-12.5953	13.0797	15.9968	3.70528	-15.9313	Male	G_AML_006	1	Bone Marrow								<10	Asian	Not Hispanic or Latino	Japanese AML05	Diagnosis																	Train Sample	GSE133986					0-5		Negative or Unknown
200526210054_R04C01	-30.5972	22.5157	-12.6896	11.7973	17.6144	4.58206	-14.959	Female	G_AML_356	13	Bone Marrow								≥10	Asian	Not Hispanic or Latino	Japanese AML05	Diagnosis																	Train Sample	GSE133986					13-39		Negative or Unknown
200526210054_R05C01	3.77739	-16.5152	11.3464	-13.7537	-0.901349	9.55522	7.371	Female	G_AML_306	10	Bone Marrow	45.3	85.5	KMT2A-PTD	+	Alive	Yes	0	<10	Asian	Not Hispanic or Latino	Japanese AML05	Diagnosis																	Train Sample	GSE133986			AML with t(v;11q23); KMT2A-r	AML with t(v;11q23); KMT2A-r	5-13	Acute myeloid leukemia (AML)	Negative or Unknown	AML with t(v;11q23); KMT2A-r
200526210054_R06C01	-8.50211	-6.07329	-4.74169	13.131	11.1486	-1.35863	15.2754	Female	G_AML_086	14	Bone Marrow								≥10	Asian	Not Hispanic or Latino	Japanese AML05	Diagnosis																	Train Sample	GSE133986					13-39		Negative or Unknown
200526210054_R07C01	-4.08977	-14.1537	5.59003	-12.4543	0.823095	13.1563	7.78054	Male	G_AML_061	6	Bone Marrow								<10	Asian	Not Hispanic or Latino	Japanese AML05	Diagnosis																	Train Sample	GSE133986					5-13		Negative or Unknown
200526210054_R08C01	13.7858	-10.8791	13.8311	-7.17337	-2.15953	-16.2963	-11.2629	Female	G_AML_185	12	Bone Marrow								≥10	Asian	Not Hispanic or Latino	Japanese AML05	Diagnosis																	Train Sample	GSE133986					5-13		Negative or Unknown
200526210082_R01C01	-29.596	18.4308	-14.2863	12.1406	14.843	5.78567	-14.5107	Male	G_AML_388	0	Bone Marrow								<10	Asian	Not Hispanic or Latino	Japanese AML05	Diagnosis																	Train Sample	GSE133986					0-5		Negative or Unknown
200526210082_R02C01	-4.17227	38.3745	7.25913	20.8982	-11.2199	-11.3645	11.3641	Female	G_AML_013	5	Bone Marrow								<10	Asian	Not Hispanic or Latino	Japanese AML05	Diagnosis																	Train Sample	GSE133986					5-13		Negative or Unknown
200526210082_R03C01	-3.96537	-13.4246	5.78798	-13.6501	1.26542	12.5708	8.9296	Female	G_AML_228	0	Bone Marrow								<10	Asian	Not Hispanic or Latino	Japanese AML05	Diagnosis																	Train Sample	GSE133986					0-5		Negative or Unknown
200526210082_R04C01	20.1252	-21.0331	11.3384	-10.8347	4.33461	-11.5775	-16.7303	Male	G_AML_204	11	Bone Marrow								≥10	Asian	Not Hispanic or Latino	Japanese AML05	Diagnosis																	Train Sample	GSE133986					5-13		Negative or Unknown
200526210082_R05C01	-8.60195	-6.12476	-4.98048	13.2106	11.6049	-1.51371	15.0039	Female	G_AML_329	10	Bone Marrow	4.6	44.8	—	−	Alive	Yes	0	<10	Asian	Not Hispanic or Latino	Japanese AML05	Diagnosis																	Train Sample	GSE133986					5-13		Negative or Unknown
200526210082_R06C01	3.56897	-17.8113	11.6076	-14.1849	-0.735641	10.3243	6.71024	Female	G_AML_269	9	Bone Marrow								<10	Asian	Not Hispanic or Latino	Japanese AML05	Diagnosis																	Train Sample	GSE133986					5-13		Negative or Unknown
200526210082_R07C01	38.7934	-14.3169	14.2041	-9.27663	-15.2058	-16.5752	18.4278	Male	G_AML_125	16	Bone Marrow								≥10	Asian	Not Hispanic or Latino	Japanese AML05	Diagnosis																	Train Sample	GSE133986					13-39		Negative or Unknown
200526210082_R08C01	-28.1797	25.1399	-11.9079	11.3179	18.6866	1.58669	-16.0961	Male	G_AML_259	10	Bone Marrow								<10	Asian	Not Hispanic or Latino	Japanese AML05	Diagnosis																	Train Sample	GSE133986					5-13		Negative or Unknown
200526210087_R01C01	24.5503	-22.1957	11.2353	3.24915	21.0509	15.6215	9.31257	Male	G_AML_398	4	Bone Marrow								<10	Asian	Not Hispanic or Latino	Japanese AML05	Diagnosis																	Train Sample	GSE133986					0-5		Negative or Unknown
200526210087_R02C01	-4.85358	-22.3383	-19.5704	-4.93226	6.97877	-10.6839	-15.7905	Male	G_AML_068	2	Bone Marrow								<10	Asian	Not Hispanic or Latino	Japanese AML05	Diagnosis																	Train Sample	GSE133986					0-5		Negative or Unknown
200526210087_R03C01	-0.674596	40.5363	7.81939	17.4736	-12.2034	-12.4307	11.2216	Female	G_AML_237	14	Bone Marrow								≥10	Asian	Not Hispanic or Latino	Japanese AML05	Diagnosis																	Train Sample	GSE133986					13-39		Negative or Unknown
200526210087_R04C01	16.8132	-10.2119	14.3328	-4.82679	-0.652289	-15.7948	-12.3365	Female	G_AML_101	11	Bone Marrow								≥10	Asian	Not Hispanic or Latino	Japanese AML05	Diagnosis																	Train Sample	GSE133986					5-13		Negative or Unknown
200526210087_R05C01	37.2968	-11.7664	14.5265	-7.89227	-14.2528	-18.5656	17.7925	Female	G_AML_169	12	Bone Marrow								≥10	Asian	Not Hispanic or Latino	Japanese AML05	Diagnosis																	Train Sample	GSE133986					5-13		Negative or Unknown
200526210087_R06C01	-31.7006	15.119	-16.3316	11.9025	14.1242	9.44472	-13.7518	Female	G_AML_347	2	Bone Marrow								<10	Asian	Not Hispanic or Latino	Japanese AML05	Diagnosis																	Train Sample	GSE133986					0-5		Negative or Unknown
200526210087_R07C01	22.8591	-18.1312	13.722	-9.59533	2.40957	-11.3863	-17.7915	Male	G_AML_381	11	Bone Marrow	70.8	87.2	KMT2A-PTD	+	Dead	Yes	1	≥10	Asian	Not Hispanic or Latino	Japanese AML05	Diagnosis																	Train Sample	GSE133986			AML with t(v;11q23); KMT2A-r	AML with t(v;11q23); KMT2A-r	5-13	Acute myeloid leukemia (AML)	Negative or Unknown	AML with t(v;11q23); KMT2A-r
200526210087_R08C01	24.8547	-8.7107	12.6541	-6.10465	4.77279	-14.2032	-13.6365	Male	G_AML_324	15	Bone Marrow								≥10	Asian	Not Hispanic or Latino	Japanese AML05	Diagnosis																	Train Sample	GSE133986					13-39		Negative or Unknown
200526210091_R01C01	-24.4786	16.209	-20.0464	-0.704594	9.18211	-8.02135	-16.1681	Male	G_AML_156	4	Bone Marrow								<10	Asian	Not Hispanic or Latino	Japanese AML05	Diagnosis																	Train Sample	GSE133986					0-5		Negative or Unknown
200526210091_R02C01	24.1619	-21.8339	11.3464	2.6893	20.971	15.6286	8.62881	Female	G_AML_424	13	Bone Marrow								≥10	Asian	Not Hispanic or Latino	Japanese AML05	Diagnosis																	Train Sample	GSE133986					13-39		Negative or Unknown
200526210091_R03C01	-6.08381	-22.4414	-19.9513	-3.75924	7.64214	-9.85006	-15.885	Female	G_AML_108	2	Bone Marrow								<10	Asian	Not Hispanic or Latino	Japanese AML05	Diagnosis																	Train Sample	GSE133986					0-5		Negative or Unknown
200526210091_R04C01	-3.69529	38.2949	7.51093	20.5773	-11.1643	-11.5615	11.3507	Male	G_AML_276	5	Bone Marrow								<10	Asian	Not Hispanic or Latino	Japanese AML05	Diagnosis																	Train Sample	GSE133986					5-13		Negative or Unknown
200526210091_R05C01	36.213	-14.3529	15.9202	-8.27325	-14.7182	-16.6207	19.5212	Female	G_AML_223	4	Bone Marrow								<10	Asian	Not Hispanic or Latino	Japanese AML05	Diagnosis																	Train Sample	GSE133986					0-5		Negative or Unknown
200526210091_R06C01	-25.9275	-15.8738	-15.8474	-9.807	13.67	10.6036	14.1482	Male	G_AML_352	0	Bone Marrow								<10	Asian	Not Hispanic or Latino	Japanese AML05	Diagnosis																	Train Sample	GSE133986					0-5		Negative or Unknown
200526210091_R07C01	21.4766	-9.96278	13.9431	-4.31971	2.73839	-14.5316	-14.7951	Male	G_AML_437	16	Bone Marrow	8.5	23.1	NPM1	−	Alive	Yes	0	≥10	Asian	Not Hispanic or Latino	Japanese AML05	Diagnosis																	Train Sample	GSE133986			AML with mutated NPM1	AML with mutated NPM1	13-39	Acute myeloid leukemia (AML)	Negative or Unknown	AML with mutated NPM1
200526210091_R08C01	-4.18809	-13.542	15.8443	-8.20261	-14.7177	-16.6644	19.6926	Male	G_AML_018	2	Bone Marrow	114.4	79	—	−	Alive	Yes	0	<10	Asian	Not Hispanic or Latino	Japanese AML05	Diagnosis																	Train Sample	GSE133986					0-5		Negative or Unknown
200720060088_R01C01	-15.4578	6.36929	-2.73508	11.8807	-18.382	4.17101	-21.3055		T-ALL_sample_429	44.9												French GRAALL 2003–2005	Diagnosis				T-ALL													Train Sample	GSE147667			T-ALL NOS	T-ALL NOS	39-60	Acute lymphoblastic leukemia (ALL)	Negative or Unknown
200720060088_R02C01	-3.40146	-12.0763	5.30089	-12.9599	1.42687	11.7063	8.8618		T-ALL_sample_451	22.6												French GRAALL 2003–2005	Diagnosis				T-ALL													Train Sample	GSE147667			T-ALL NOS	T-ALL NOS	13-39	Acute lymphoblastic leukemia (ALL)	Negative or Unknown
200720060088_R03C01	24.6397	5.54208	15.7114	4.77352	12.593	11.0017	15.0246		T-ALL_sample_460	47.6												French GRAALL 2003–2005	Diagnosis				T-ALL													Train Sample	GSE147667			T-ALL NOS	T-ALL NOS	39-60	Acute lymphoblastic leukemia (ALL)	Negative or Unknown
200720060088_R04C01	21.8179	5.06248	15.5701	3.84895	14.3429	13.2887	14.3004		T-ALL_sample_468	24.3												French GRAALL 2003–2005	Diagnosis				T-ALL													Train Sample	GSE147667			T-ALL NOS	T-ALL NOS	13-39	Acute lymphoblastic leukemia (ALL)	Negative or Unknown
200720060088_R05C01	23.1401	6.36471	14.8554	3.97801	13.6192	11.8963	13.9155		T-ALL_sample_474	31.5												French GRAALL 2003–2005	Diagnosis				T-ALL													Train Sample	GSE147667			T-ALL NOS	T-ALL NOS	13-39	Acute lymphoblastic leukemia (ALL)	Negative or Unknown
200720060088_R06C01	34.7171	2.19389	13.98	3.88918	15.1935	12.7154	13.1076		T-ALL_sample_477	37												French GRAALL 2003–2005	Diagnosis				T-ALL													Train Sample	GSE147667			T-ALL NOS	T-ALL NOS	13-39	Acute lymphoblastic leukemia (ALL)	Negative or Unknown
200720060088_R07C01	1.70843	-10.8355	15.06	0.132077	9.47272	11.5459	12.6829		T-ALL_sample_479	29.9												French GRAALL 2003–2005	Diagnosis				T-ALL													Train Sample	GSE147667			T-ALL NOS	T-ALL NOS	13-39	Acute lymphoblastic leukemia (ALL)	Negative or Unknown
200720060088_R08C01	-27.502	-9.46349	-6.07365	-18.5119	1.88266	-20.3015	14.594		T-ALL_sample_482	25.3												French GRAALL 2003–2005	Diagnosis				T-ALL													Train Sample	GSE147667			T-ALL NOS	T-ALL NOS	13-39	Acute lymphoblastic leukemia (ALL)	Negative or Unknown
200722330095_R01C01	21.0518	4.85325	15.483	3.71132	14.7466	13.7198	14.1401		T-ALL_sample_638	32.1												French GRAALL 2003–2005	Diagnosis				T-ALL													Train Sample	GSE147667			T-ALL NOS	T-ALL NOS	13-39	Acute lymphoblastic leukemia (ALL)	Negative or Unknown
200722330095_R02C01	24.3524	6.00784	15.3094	4.39076	12.7206	11.0875	14.5771		T-ALL_sample_646	42.9												French GRAALL 2003–2005	Diagnosis				T-ALL													Train Sample	GSE147667			T-ALL NOS	T-ALL NOS	39-60	Acute lymphoblastic leukemia (ALL)	Negative or Unknown
200722330095_R03C01	21.7377	6.02107	14.6562	3.81713	14.6519	12.8222	13.5973		T-ALL_sample_667	45.7												French GRAALL 2003–2005	Diagnosis				T-ALL													Train Sample	GSE147667			T-ALL NOS	T-ALL NOS	39-60	Acute lymphoblastic leukemia (ALL)	Negative or Unknown
200722330095_R04C01	25.1722	5.53379	15.8845	4.94987	12.2519	10.6884	15.2625		T-ALL_sample_670	34.4												French GRAALL 2003–2005	Diagnosis				T-ALL													Train Sample	GSE147667			T-ALL NOS	T-ALL NOS	13-39	Acute lymphoblastic leukemia (ALL)	Negative or Unknown
200722330095_R05C01	-18.8111	-8.87854	-16.3195	-10.0371	-16.674	-11.0799	-0.0805131		T-ALL_sample_672	40.5												French GRAALL 2003–2005	Diagnosis				T-ALL													Train Sample	GSE147667			T-ALL NOS	T-ALL NOS	39-60	Acute lymphoblastic leukemia (ALL)	Negative or Unknown
200722330095_R06C01	30.3196	13.0154	12.7337	15.095	6.41309	14.2438	-15.2565		T-ALL_sample_673	42.9												French GRAALL 2003–2005	Diagnosis				T-ALL													Train Sample	GSE147667			T-ALL NOS	T-ALL NOS	39-60	Acute lymphoblastic leukemia (ALL)	Negative or Unknown
200722330095_R07C01	23.7127	6.17078	15.3559	4.10729	12.9371	11.5757	14.3803		T-ALL_sample_698	37.4												French GRAALL 2003–2005	Diagnosis				T-ALL													Train Sample	GSE147667			T-ALL NOS	T-ALL NOS	13-39	Acute lymphoblastic leukemia (ALL)	Negative or Unknown
200722330095_R08C01	29.241	13.2902	12.9732	14.2673	5.88651	15.0817	-15.5188		T-ALL_sample_699	50.4												French GRAALL 2003–2005	Diagnosis				T-ALL													Train Sample	GSE147667			T-ALL NOS	T-ALL NOS	39-60	Acute lymphoblastic leukemia (ALL)	Negative or Unknown
200722330109_R01C01	-5.65137	-7.55367	-5.38452	13.2596	10.2238	-0.0568755	13.5047		T-ALL_sample_576	39.8												French GRAALL 2003–2005	Diagnosis				T-ALL													Train Sample	GSE147667			T-ALL NOS	T-ALL NOS	39-60	Acute lymphoblastic leukemia (ALL)	Negative or Unknown
200722330109_R02C01	-27.0621	-8.58488	-6.98069	-18.3216	1.20194	-20.5299	14.6454		T-ALL_sample_584	43.1												French GRAALL 2003–2005	Diagnosis				T-ALL													Train Sample	GSE147667			T-ALL NOS	T-ALL NOS	39-60	Acute lymphoblastic leukemia (ALL)	Negative or Unknown
200722330109_R03C01	21.1736	5.51606	14.6813	3.76482	15.3623	13.5645	13.5405		T-ALL_sample_599	49.9												French GRAALL 2003–2005	Diagnosis				T-ALL													Train Sample	GSE147667			T-ALL NOS	T-ALL NOS	39-60	Acute lymphoblastic leukemia (ALL)	Negative or Unknown
200722330109_R04C01	21.5815	5.73561	14.9798	3.80601	14.5911	13.0463	13.8273		T-ALL_sample_601	24.7												French GRAALL 2003–2005	Diagnosis				T-ALL													Train Sample	GSE147667			T-ALL NOS	T-ALL NOS	13-39	Acute lymphoblastic leukemia (ALL)	Negative or Unknown
200722330109_R05C01	-15.5447	5.92794	-2.5716	11.7771	-18.2942	4.12703	-21.431		T-ALL_sample_621	56.2												French GRAALL 2003–2005	Diagnosis				T-ALL													Train Sample	GSE147667			T-ALL NOS	T-ALL NOS	39-60	Acute lymphoblastic leukemia (ALL)	Negative or Unknown
200722330109_R06C01	21.1683	5.24258	15.221	3.68311	14.8173	13.5852	13.935		T-ALL_sample_623	30.8												French GRAALL 2003–2005	Diagnosis				T-ALL													Train Sample	GSE147667			T-ALL NOS	T-ALL NOS	13-39	Acute lymphoblastic leukemia (ALL)	Negative or Unknown
200722330109_R07C01	16.0697	19.1213	-2.51941	11.967	-18.3088	4.36394	-21.4646		T-ALL_sample_627	50.9												French GRAALL 2003–2005	Diagnosis				T-ALL													Train Sample	GSE147667			T-ALL NOS	T-ALL NOS	39-60	Acute lymphoblastic leukemia (ALL)	Negative or Unknown
200722330109_R08C01	-15.2657	6.95517	-14.7152	17.2663	-2.93184	9.43583	14.4453		T-ALL_sample_635	59.1												French GRAALL 2003–2005	Diagnosis				T-ALL													Train Sample	GSE147667			T-ALL NOS	T-ALL NOS	39-60	Acute lymphoblastic leukemia (ALL)	Negative or Unknown
200727750002_R01C01	33.1962	2.07198	12.901	4.01483	18.0442	14.4423	12.1858		T-ALL_sample_485	58.1												French GRAALL 2003–2005	Diagnosis				T-ALL													Train Sample	GSE147667			T-ALL NOS	T-ALL NOS	39-60	Acute lymphoblastic leukemia (ALL)	Negative or Unknown
200727750002_R02C01	-27.7229	-8.8414	-6.43545	-18.0263	1.73681	-20.3496	14.5666		T-ALL_sample_486	23.9												French GRAALL 2003–2005	Diagnosis				T-ALL													Train Sample	GSE147667			T-ALL NOS	T-ALL NOS	13-39	Acute lymphoblastic leukemia (ALL)	Negative or Unknown
200727750002_R03C01	-2.02663	-7.43094	-5.08718	-17.6718	2.93067	-19.9405	14.4043		T-ALL_sample_489	35.6												French GRAALL 2003–2005	Diagnosis				T-ALL													Train Sample	GSE147667			T-ALL NOS	T-ALL NOS	13-39	Acute lymphoblastic leukemia (ALL)	Negative or Unknown
200727750002_R04C01	24.1683	6.2437	15.5081	4.09315	12.52	11.3279	14.5136		T-ALL_sample_494	53.5												French GRAALL 2003–2005	Diagnosis				T-ALL													Train Sample	GSE147667			T-ALL NOS	T-ALL NOS	39-60	Acute lymphoblastic leukemia (ALL)	Negative or Unknown
200727750002_R05C01	-28.0738	-8.97598	-6.06168	-17.8484	2.09152	-20.2266	14.5115		T-ALL_sample_497	19												French GRAALL 2003–2005	Diagnosis				T-ALL													Train Sample	GSE147667			T-ALL NOS	T-ALL NOS	13-39	Acute lymphoblastic leukemia (ALL)	Negative or Unknown
200727750002_R06C01	34.1882	2.57722	13.632	3.90105	16.6449	13.796	12.7559		T-ALL_sample_498	30.9												French GRAALL 2003–2005	Diagnosis				T-ALL													Train Sample	GSE147667			T-ALL NOS	T-ALL NOS	13-39	Acute lymphoblastic leukemia (ALL)	Negative or Unknown
200727750002_R07C01	25.0917	5.5517	15.8376	4.87782	12.295	10.7482	15.1882		T-ALL_sample_522	18.6												French GRAALL 2003–2005	Diagnosis				T-ALL													Train Sample	GSE147667			T-ALL NOS	T-ALL NOS	13-39	Acute lymphoblastic leukemia (ALL)	Negative or Unknown
200727750002_R08C01	33.2792	2.1807	12.9704	4.01093	17.9525	14.4141	12.2448		T-ALL_sample_527	40.8												French GRAALL 2003–2005	Diagnosis				T-ALL													Train Sample	GSE147667			T-ALL NOS	T-ALL NOS	39-60	Acute lymphoblastic leukemia (ALL)	Negative or Unknown
200727750014_R01C01	20.6992	4.68756	14.8914	3.67541	15.7537	14.2161	13.6355		T-ALL_sample_701	27.7												French GRAALL 2003–2005	Diagnosis				T-ALL													Train Sample	GSE147667			T-ALL NOS	T-ALL NOS	13-39	Acute lymphoblastic leukemia (ALL)	Negative or Unknown
200727750014_R02C01	24.0054	6.10734	15.5521	4.18141	12.6709	11.4342	14.56		T-ALL_sample_724	33.7												French GRAALL 2003–2005	Diagnosis				T-ALL													Train Sample	GSE147667			T-ALL NOS	T-ALL NOS	13-39	Acute lymphoblastic leukemia (ALL)	Negative or Unknown
200727750014_R03C01	-25.9826	7.10877	-7.7377	-4.3501	21.8459	-16.88	-27.2223		T-ALL_sample_731	22												French GRAALL 2003–2005	Diagnosis				T-ALL													Train Sample	GSE147667			T-ALL NOS	T-ALL NOS	13-39	Acute lymphoblastic leukemia (ALL)	Negative or Unknown
200727750014_R04C01	-15.0292	30.1299	-14.6718	16.2354	-3.49505	8.5647	15.8149		T-ALL_sample_732	40.3												French GRAALL 2003–2005	Diagnosis				T-ALL													Train Sample	GSE147667			T-ALL NOS	T-ALL NOS	39-60	Acute lymphoblastic leukemia (ALL)	Negative or Unknown
200727750019_R01C01	33.8918	2.70261	13.5105	3.91688	17.0167	14.0535	12.6584		T-ALL_sample_238	28.6												French GRAALL 2003–2005	Diagnosis				T-ALL													Train Sample	GSE147667			T-ALL NOS	T-ALL NOS	13-39	Acute lymphoblastic leukemia (ALL)	Negative or Unknown
200727750019_R02C01	25.6263	5.17696	16.1084	5.30661	12.1526	10.4846	15.6066		T-ALL_sample_242	41.6												French GRAALL 2003–2005	Diagnosis				T-ALL													Train Sample	GSE147667			T-ALL NOS	T-ALL NOS	39-60	Acute lymphoblastic leukemia (ALL)	Negative or Unknown
200727750019_R03C01	23.9051	5.83951	15.5054	4.33522	12.919	11.4953	14.6135		T-ALL_sample_244	22.3												French GRAALL 2003–2005	Diagnosis				T-ALL													Train Sample	GSE147667			T-ALL NOS	T-ALL NOS	13-39	Acute lymphoblastic leukemia (ALL)	Negative or Unknown
200727750019_R04C01	24.4207	8.22033	14.6748	2.89747	11.6597	10.7803	13.5764		T-ALL_sample_371	22												French GRAALL 2003–2005	Diagnosis				T-ALL													Train Sample	GSE147667			T-ALL NOS	T-ALL NOS	13-39	Acute lymphoblastic leukemia (ALL)	Negative or Unknown
200727750019_R05C01	34.6747	3.40664	14.3776	3.77144	16.2379	14.1396	13.268		T-ALL_sample_375	35.6												French GRAALL 2003–2005	Diagnosis				T-ALL													Train Sample	GSE147667			T-ALL NOS	T-ALL NOS	13-39	Acute lymphoblastic leukemia (ALL)	Negative or Unknown
200727750019_R06C01	-16.766	-11.6086	-6.2205	-16.9865	2.21903	-20.1744	14.4197		T-ALL_sample_392	36.5												French GRAALL 2003–2005	Diagnosis				T-ALL													Train Sample	GSE147667			T-ALL NOS	T-ALL NOS	13-39	Acute lymphoblastic leukemia (ALL)	Negative or Unknown
200727750019_R07C01	-6.8558	-8.60526	-5.05753	13.3016	10.4376	0.210999	12.1728		T-ALL_sample_407	30.4												French GRAALL 2003–2005	Diagnosis				T-ALL													Train Sample	GSE147667			T-ALL NOS	T-ALL NOS	13-39	Acute lymphoblastic leukemia (ALL)	Negative or Unknown
200727750019_R08C01	-6.75266	-8.70274	-5.16076	13.3077	10.3342	0.21051	12.3462		T-ALL_sample_419	31.9												French GRAALL 2003–2005	Diagnosis				T-ALL													Train Sample	GSE147667			T-ALL NOS	T-ALL NOS	13-39	Acute lymphoblastic leukemia (ALL)	Negative or Unknown
200727750020_R01C01	-29.2551	-9.22081	-5.40769	-17.4028	2.75181	-19.9989	14.3989		T-ALL_sample_439	24.9												French GRAALL 2003–2005	Diagnosis				T-ALL													Train Sample	GSE147667			T-ALL NOS	T-ALL NOS	13-39	Acute lymphoblastic leukemia (ALL)	Negative or Unknown
200727750020_R02C01	-27.5025	-8.64103	-6.66735	-18.0246	1.5507	-20.4154	14.589		T-ALL_sample_525	23												French GRAALL 2003–2005	Diagnosis				T-ALL													Train Sample	GSE147667			T-ALL NOS	T-ALL NOS	13-39	Acute lymphoblastic leukemia (ALL)	Negative or Unknown
200727750020_R03C01	12.1076	21.6792	12.7695	14.4977	6.57915	14.2413	-15.4903		T-ALL_sample_529	59												French GRAALL 2003–2005	Diagnosis				T-ALL													Train Sample	GSE147667			T-ALL NOS	T-ALL NOS	39-60	Acute lymphoblastic leukemia (ALL)	Negative or Unknown
200727750020_R04C01	-15.1007	30.4706	-14.6555	16.4615	-3.59977	8.62594	16.0496		T-ALL_sample_532	41.5												French GRAALL 2003–2005	Diagnosis				T-ALL													Train Sample	GSE147667			T-ALL NOS	T-ALL NOS	39-60	Acute lymphoblastic leukemia (ALL)	Negative or Unknown
200727750020_R05C01	35.4032	1.12177	13.7031	4.04137	15.1802	12.3378	12.9804		T-ALL_sample_533	47.7												French GRAALL 2003–2005	Diagnosis				T-ALL													Train Sample	GSE147667			T-ALL NOS	T-ALL NOS	39-60	Acute lymphoblastic leukemia (ALL)	Negative or Unknown
200727750020_R06C01	22.5669	6.68306	14.2118	3.87174	14.5403	12.3041	13.318		T-ALL_sample_565	21.4												French GRAALL 2003–2005	Diagnosis				T-ALL													Train Sample	GSE147667			T-ALL NOS	T-ALL NOS	13-39	Acute lymphoblastic leukemia (ALL)	Negative or Unknown
200727750020_R08C01	21.478	4.99898	15.5817	3.70455	14.6913	13.7579	14.2218		T-ALL_sample_231	30.5												French GRAALL 2003–2005	Diagnosis				T-ALL													Train Sample	GSE147667			T-ALL NOS	T-ALL NOS	13-39	Acute lymphoblastic leukemia (ALL)	Negative or Unknown
200727750040_R01C01	24.3038	5.66195	15.7033	4.54759	12.6932	11.2779	14.8746		T-ALL_sample_528	53.8												French GRAALL 2003–2005	Diagnosis				T-ALL													Train Sample	GSE147667			T-ALL NOS	T-ALL NOS	39-60	Acute lymphoblastic leukemia (ALL)	Negative or Unknown
200727750040_R02C01	-28.3394	-8.61417	-6.05655	-17.3494	2.2447	-20.1708	14.4501		T-ALL_sample_534	27.7												French GRAALL 2003–2005	Diagnosis				T-ALL													Train Sample	GSE147667			T-ALL NOS	T-ALL NOS	13-39	Acute lymphoblastic leukemia (ALL)	Negative or Unknown
200727750040_R03C01	33.5974	2.65757	13.2527	3.96083	17.4819	14.2526	12.4651		T-ALL_sample_539	23.3												French GRAALL 2003–2005	Diagnosis				T-ALL													Train Sample	GSE147667			T-ALL NOS	T-ALL NOS	13-39	Acute lymphoblastic leukemia (ALL)	Negative or Unknown
200727750040_R04C01	25.3793	5.47714	15.9328	5.02035	12.1634	10.5876	15.3396		T-ALL_sample_546	27.4												French GRAALL 2003–2005	Diagnosis				T-ALL													Train Sample	GSE147667			T-ALL NOS	T-ALL NOS	13-39	Acute lymphoblastic leukemia (ALL)	Negative or Unknown
200727750040_R05C01	25.3653	5.06926	16.0731	5.28096	12.3541	10.6633	15.5448		T-ALL_sample_547	19.2												French GRAALL 2003–2005	Diagnosis				T-ALL													Train Sample	GSE147667			T-ALL NOS	T-ALL NOS	13-39	Acute lymphoblastic leukemia (ALL)	Negative or Unknown
200727750040_R06C01	-27.1119	-8.86412	-6.79915	-18.5531	1.28118	-20.5068	14.6609		T-ALL_sample_549	19.5												French GRAALL 2003–2005	Diagnosis				T-ALL													Train Sample	GSE147667			T-ALL NOS	T-ALL NOS	13-39	Acute lymphoblastic leukemia (ALL)	Negative or Unknown
200727750040_R07C01	24.5732	8.78426	14.5382	2.59614	11.3328	10.6033	13.4229		T-ALL_sample_570	34.8												French GRAALL 2003–2005	Diagnosis				T-ALL													Train Sample	GSE147667			T-ALL NOS	T-ALL NOS	13-39	Acute lymphoblastic leukemia (ALL)	Negative or Unknown
200727750040_R08C01	-27.5893	-8.5418	-6.63563	-17.8111	1.64011	-20.3814	14.5583		T-ALL_sample_572	22.4												French GRAALL 2003–2005	Diagnosis				T-ALL													Train Sample	GSE147667			T-ALL NOS	T-ALL NOS	13-39	Acute lymphoblastic leukemia (ALL)	Negative or Unknown
200973410077_R01C01	38.7649	-14.2043	14.3712	-9.18561	-15.1267	-16.6596	18.3501	Female	PASZBM	12.6027		61.4	68	none	0	Alive	No	0	≥10	White	Not Hispanic or Latino	AAML0531	Diagnosis	Yes	No	46,XX[20]	Validation,TMA		M2	Low Risk	5.35342	Normal	Arm A	5.35342	0	0	Negative	≥30		Train Sample	GSE124413	Low	0	AML with mutated CEBPA	AML with mutated CEBPA	5-13	Acute myeloid leukemia (AML)	Negative or Unknown	AML with mutated CEBPA
200973410077_R02C01	7.72047	-24.6759	10.1735	-11.0435	16.423	14.1769	-16.7369	Female	PASZUT	4.28219		127.7	86	none	0	Alive	No	0	<10	Black or African American	Not Hispanic or Latino	AAML0531	Diagnosis	No	Yes	46,XX[20]	Validation,TMA		M1	Low Risk	4.30685	Normal	Arm A	4.30685	0	0	Positive	≥30		Train Sample	GSE124413	Low	0	AML with mutated NPM1	AML with mutated NPM1	0-5	Acute myeloid leukemia (AML)	Negative or Unknown	AML with mutated NPM1
200973410077_R03C01	-30.0886	22.6831	-12.646	11.5721	17.3637	4.02246	-14.8334	Male	PASZYU	1.82466		39.9	71.6	KMT2A-MLLT10,KMT2A-MLLT10,KMT2A-AB1	1	Alive	No	0	<10	White	Not Hispanic or Latino	AAML0531	Diagnosis	No	No	46,XY,ins(11;10)(q23;p11.2p13)[25]	Validation,TMA		M5	Standard Risk	5.26849	MLL	Arm B	0.627397	1	1	Negative	≥30		Train Sample	GSE124413	High	1	AML with t(v;11q23); KMT2A-r	AML with t(v;11q23); KMT2A-r	0-5	Acute myeloid leukemia (AML)	Negative or Unknown	AML with t(v;11q23); KMT2A-r
200973410077_R04C01	17.3803	-17.3728	12.602	-11.0108	-0.0494036	-13.0846	-14.1757	Male	PATAER	3.82466		388.6	78	NUP98-NSD1,NUP98-NSD1,NUP98-NSD1	0	Alive	Yes	0	<10	White	Not Hispanic or Latino	AAML0531	Diagnosis	No	No	46,XY[27]	Validation,TMA		M4	High Risk	0.309589	Normal	Arm B	0.106849	1	1	Positive	≥30		Train Sample	GSE124413	High	1	AML with NUP98-fusion	AML with NUP98-fusion	0-5	Acute myeloid leukemia (AML)	Negative or Unknown	AML with other recurring translocations
200973410077_R05C01	-28.532	20.8088	-12.763	13.1498	15.7934	3.83879	-15.9703	Female	PATAEA	3.10137		261.9	92	KMT2A-MLLT3,KMT2A-MLLT3,KMT2A-MLLT3	0	Alive	No	0	<10	Asian	Not Hispanic or Latino	AAML0531	Diagnosis	No	No	46,XX,t(9;11)(p22;q23)[11]/46,XX[1]	Validation,TMA		M5	Standard Risk	5.32877	MLL	Arm B	5.32877	0	0		≥30		Train Sample	GSE124413	Standard	0.5	AML with t(v;11q23); KMT2A-r	AML with t(v;11q23); KMT2A-r	0-5	Acute myeloid leukemia (AML)	Negative or Unknown	AML with t(v;11q23); KMT2A-r
200973410077_R06C01	21.3337	-9.64884	14.0485	-3.86057	2.64117	-14.7123	-14.6292	Male	PATAKC	15.9671		9.5	36	none	0	Alive	Yes	0	≥10	White	Not Hispanic or Latino	AAML0531	Diagnosis	No	Yes	46,XY[20]	Validation,TMA		M4	Low Risk	3.29863	Normal	Arm A	3.29863	0	0	Positive	<30		Train Sample	GSE124413	Low	0	AML with mutated NPM1	AML with mutated NPM1	13-39	Acute myeloid leukemia (AML)	Negative or Unknown	AML with mutated NPM1
200973410077_R08C01	-3.46759	3.2816	-13.8998	-8.15695	-15.7612	7.39987	19.7886	Male	PATAVF	19.5068		36.5		CBFB-MYH11,CBFB-MYH11,CBFB-MYH11	1	Alive	No	0	≥10	Black or African American	Not Hispanic or Latino	AAML0531	Diagnosis	No	No	50,XY,+9,+13,+14,inv(16)(p13.1q22),+22[20]	Validation		M4	Low Risk	4.53425	inv(16)	Arm B	0.808219	1	1	Negative	≥30		Train Sample	GSE124413	Low	0	AML with inv(16); t(16;16); CBFB::MYH11	AML with inv(16); t(16;16); CBFB::MYH11	13-39	Acute myeloid leukemia (AML)	Negative or Unknown	AML with inv(16); t(16;16); CBFB::MYH11
200973410079_R01C01	-1.3114	-16.0751	8.24931	-13.1531	0.723057	11.9912	7.02856	Female	PATIHH	8.80548		16.2	78	ERG-HNRNPH1,HNRNPH1-ERG	1	Alive	No	0	<10	Other	Not Hispanic or Latino	AAML0531	Diagnosis	No	No	46,XX[20]	Validation,TMA		Not classified	Standard Risk	4.46849	Normal	Arm A	1.17534	1	1		<30		Train Sample	GSE124413	High	1			5-13		Negative or Unknown
200973410079_R02C01	-2.80692	0.423926	-13.114	-6.44197	-14.1438	8.12145	18.0341	Male	PATILU	0.328767		118.5	30.7	CBFB-MYH11,CBFB-MYH11,CBFB-MYH11	0	Alive	No	0	<10	White	Hispanic or Latino	AAML0531	Diagnosis	No	No	46,Y,der(X)t(X;1)(q21.2;q25),der(1)t(1;16)(q25;q22),der(16)inv(16)(p13.1q22)t(X;16)(q25;q22)[19]/46,XY[1]	Validation,TMA		M4	Low Risk	4.06849	inv(16)	Arm A	4.06849	0	0	Negative	≥30		Train Sample	GSE124413	Low	0	AML with inv(16); t(16;16); CBFB::MYH11	AML with inv(16); t(16;16); CBFB::MYH11	0-5	Acute myeloid leukemia (AML)	Negative or Unknown	AML with inv(16); t(16;16); CBFB::MYH11
200973410079_R03C01	13.604	-11.8944	13.8911	-7.522	-2.46793	-16.2466	-11.5822	Female	PATISV	13.2247		4.5	50	NUP98-HOXD13,NUP98-HOXD13	0	Alive	No	0	≥10	White	Not Hispanic or Latino	AAML0531	Diagnosis	No	Yes	46,XX[20]	Validation		M2	Low Risk	4.13151	Normal	Arm A	4.13151	0	0	Negative	<30		Train Sample	GSE124413	Low	0	AML with NUP98-fusion,AML with mutated NPM1	AML with NUP98-fusion	13-39	Acute myeloid leukemia (AML)	Negative or Unknown	AML with other recurring translocations
200973410079_R04C01	-2.26441	6.16583	-14.2436	-5.7596	-16.9448	5.49503	19.1951	Male	PATIVW	3.3726		60.3		CBFB-MYH11,CBFB-MYH11,CBFB-MYH11	0	Alive	No	0	<10	White	Not Hispanic or Latino	AAML0531	Diagnosis	No	No	46,XY,inv(16)(p13.1q22)[11]/47,idem,+der(8)del(8)(p11.2)del(8)(q11.2q21)[9]	Validation		M4	Low Risk	4.25479	inv(16)	Arm B	4.25479	0	0	Negative	≥30		Train Sample	GSE124413	Low	0	AML with inv(16); t(16;16); CBFB::MYH11	AML with inv(16); t(16;16); CBFB::MYH11	0-5	Acute myeloid leukemia (AML)	Negative or Unknown	AML with inv(16); t(16;16); CBFB::MYH11
200973410079_R05C01	-26.0366	19.6695	-14.8518	11.064	15.268	3.15291	-15.5727	Female	PATJKC	6.8137		2.7	85	none	1	Dead	No	1	<10	White	Not Hispanic or Latino	AAML0531	Diagnosis	No	No	46,XX,del(9)(q21)[5]/46,XX[15]	Validation			Standard Risk	0.465753	Other	Arm B	0.432877	1	1	Negative	<30		Train Sample	GSE124413	Standard	0.5			5-13		Negative or Unknown
200973410079_R06C01	-3.85868	39.9048	6.86879	19.9762	-10.415	-11.9329	11.7532	Female	PATJLP	4.31507		39.6	90	RUNX1-RUNX1T1,RUNX1-RUNX1T1,RUNX1-RUNX1T1	0	Alive	No	0	<10	White	Not Hispanic or Latino	AAML0531	Diagnosis	No	No	46,XX,del(8)(q22q24.1),der(8)ins(8;8)(q24.1;q22q24.1)t(8;21)(q22;q22),der(21)t(8;21)(q22;q22)[18]/46,idem,del(9)(q13q22)[2]	Validation,TMA		M2	Low Risk	4.34247	t(8;21)	Arm A	4.34247	0	0	Positive	≥30		Train Sample	GSE124413	Low	0	AML with t(8;21); RUNX1::RUNX1T1	AML with t(8;21); RUNX1::RUNX1T1	0-5	Acute myeloid leukemia (AML)	Negative or Unknown	AML with t(8;21); RUNX1::RUNX1T1
200973410079_R07C01	-28.0032	24.1856	-11.9055	12.2172	17.9909	1.8274	-16.5869	Female	PATJNI	5.61096		218.5	97	KMT2A-MLLT3,KMT2A-MLLT3,KMT2A-MLLT3	0	Alive	No	0	<10	White	Not Hispanic or Latino	AAML0531	Diagnosis	No	No	46,XX,t(9;11)(p22;q23)[17]/47,idem,+13{4]	Validation,TMA		M5	Standard Risk	4.78082	MLL	Arm B	4.78082	0	0	Negative	≥30		Train Sample	GSE124413	Standard	0.5	AML with t(v;11q23); KMT2A-r	AML with t(v;11q23); KMT2A-r	5-13	Acute myeloid leukemia (AML)	Negative or Unknown	AML with t(v;11q23); KMT2A-r
200973410079_R08C01	-2.71145	0.298985	-12.9125	-6.36254	-14.2801	8.1126	18.0664	Male	PATJSP	1		106.2	40.4	CBFB-MYH11,CBFB-MYH11,CBFB-MYH11	1	Dead	No	1	<10	White	Not Hispanic or Latino	AAML0531	Diagnosis	No	No	46,XY,inv(16)(p13.1q22)[20]	TMA		M4	Low Risk	1.90959	inv(16)	Arm B	1.64932	1	1	Negative	≥30		Train Sample	GSE124413	High	1	AML with inv(16); t(16;16); CBFB::MYH11	AML with inv(16); t(16;16); CBFB::MYH11	0-5	Acute myeloid leukemia (AML)	Negative or Unknown	AML with inv(16); t(16;16); CBFB::MYH11
200973410080_R01C01	-25.8193	-17.6214	-14.7278	-9.48712	13.1093	10.8333	14.1539	Male	PAPWFN	0.942466		30	42	CBFA2T3-GLIS2,CBFA2T3-GLIS2	0	Alive	No	0	<10	White	Hispanic or Latino	AAML0531	Diagnosis	No	No	47,XY,t(1;4)(q23;p15.1)?c,+21[16]/92,idemx2[3]/46,XY,t(1;4)(q23;p15.1)?c[1]	Validation,TMA		Not classified	Standard Risk	7.73151	Other	Arm A	7.73151	0	0	Negative	<30		Train Sample	GSE124413	High	1	AML with CBFA2T3::GLIS2	AML with CBFA2T3::GLIS2	0-5	Acute myeloid leukemia (AML)	Negative or Unknown	AML with other recurring translocations
200973410080_R02C01	-40.0109	7.24639	-14.5251	-6.70142	12.3305	11.651	15.6071	Female	PASVWK	1.16986		90.8	64	none	0	Alive	No	0	<10	White	Not Hispanic or Latino	AAML0531	Diagnosis	No	No	47,XX,der(5)t(5;17)(p13;q21)t(1;5)(q21;q31),der(17)t(5;17)(p13;q21),+19[7]/ 56,idem,+2,+4,+5,+6,+10,+13,+20,+21,+22[cp13]/46,XX[1]	TMA		M7	High Risk	5.30685	Other	Arm A	5.30685	0	0	Positive	≥30		Train Sample	GSE124413	High	1			0-5		Negative or Unknown
200973410080_R03C01	19.8396	-19.7812	12.0504	-11.653	2.507	-11.6996	-16.0213	Female	PATELT	12.0575		46.7	80	NUP98-HOXD13,NUP98-HOXD13	0	Alive	No	0	≥10	White	Not Hispanic or Latino	AAML0531	Diagnosis	No	No	46,XX,t(2;11)(q31;p15)[20]	Discovery,Validation,TMA		M1	Standard Risk	4.52603	Other	Arm A	4.52603	0	0	Positive	≥30		Train Sample	GSE124413	High	1	AML with NUP98-fusion	AML with NUP98-fusion	5-13	Acute myeloid leukemia (AML)	Negative or Unknown	AML with other recurring translocations
200973410080_R04C01	-40.9836	9.05466	-15.9689	-4.81749	12.5485	12.0085	16.7741	Male	PASRSS	2.03562		22.8	26	inv(6)	0	Alive	No	0	<10	White	Hispanic or Latino	AAML0531	Diagnosis	No	No	47,XY,+21[6]/47,idem,inv(6)(p24q21)[13]/46,XY[1]	Validation,TMA		M7	Standard Risk	4.40274	Other	Arm A	4.40274	0	0	Negative	<30		Train Sample	GSE124413	Standard	0.5			0-5		Negative or Unknown
200973410080_R05C01	-0.90128	3.16611	-11.9358	-7.97806	-15.9544	6.8349	20.1369	Female	PATCWP	15.8904		161.2		CBFB-MYH11,CBFB-MYH11	0	Alive	No	0	≥10	Other	Hispanic or Latino	AAML0531	Diagnosis	No	No		Validation		M4	Low Risk	4.64932		Arm A	4.64932	0	0	Negative	≥30		Train Sample	GSE124413	Low	0	AML with inv(16); t(16;16); CBFB::MYH11	AML with inv(16); t(16;16); CBFB::MYH11	13-39	Acute myeloid leukemia (AML)	Negative or Unknown	AML with inv(16); t(16;16); CBFB::MYH11
200973410080_R06C01	31.5587	-0.700747	10.7124	4.54371	21.854	16.2534	10.8586	Male	PATKUG	8.69041		29	88	ETV6-NIPBL,ETV6-X	1	Dead	No	1	<10	Asian	Not Hispanic or Latino	AAML0531	Diagnosis	No	No	47,XY,t(5;12;10)(p13;p13;q22),del(9)(q12q22),+del(9)(q12q22)[10]/47,idem,der (7)t(7;17)(p22;q21),-del(9)(q12q22),+22[7]/47,idem,+8,-del(9)(q12q22)[4]	Validation,TMA		M1	Standard Risk	1.66575	Other	Arm A	0.89863	1	1	Positive	<30		Train Sample	GSE124413	High	1	AML with ETV6 fusion	AML with ETV6 fusion	5-13	Acute myeloid leukemia (AML)	Positive	AML with other recurring translocations
200973410080_R07C01	3.01437	-13.7458	11.6552	-12.0038	0.0134297	10.3126	7.99782	Female	PATKLS	9.44384		71.8	76	unknown	0	Dead	Yes	1	<10	Other	Not Hispanic or Latino	AAML0531	Diagnosis	No	No		Validation,TMA		M4	High Risk	0.849315		Arm B	0.849315	1	0	Negative	≥30		Train Sample	GSE124413	High	1			5-13		Negative or Unknown
200973410080_R08C01	-40.9997	9.08091	-16.0321	-4.81725	12.5897	11.9982	16.7795	Female	PATKGM	0.145205		378.5		t(X;22)(p22.1;q13)	0	Alive	No	0	<10	White	Hispanic or Latino	AAML0531	Diagnosis	No	No	46,X,der(X)t(X;22)(p22.1;q13),add(6)(q21),add(22)(q13)[22]	Validation		M7	Standard Risk	4.43014	Other	Arm A	4.43014	0	0	Negative	≥30		Train Sample	GSE124413	Standard	0.5			0-5		Negative or Unknown
200973410081_R01C01	30.1457	-0.105156	10.6513	5.02752	21.6221	15.4084	11.2057	Male	PATHIW	15.7534		47.3	82	t(10;16)(p15;q22)	1	Alive	No	0	≥10	White	Not Hispanic or Latino	AAML0531	Diagnosis	No	No	46,XY,t(10;16)(p15;q22)[20]	Validation,TMA		M1	Standard Risk	4.81918	Other	Arm B	1.62466	1	1	Negative	≥30		Train Sample	GSE124413	Standard	0.5			13-39		Negative or Unknown
200973410081_R02C01	-30.9902	22.5152	-13.8065	11.1998	17.1278	4.8417	-14.8579	Female	PATGIG	1.41644		364.1		KAT6A-CREBBP,KAT6A-CREBBP,KAT6A-CREBBP	1	Dead	No	1	<10	Black or African American	Not Hispanic or Latino	AAML0531	Diagnosis	No	No	46,XX,t(3;21)(q21;q22),t(8;16)(p11.2;p13.3),der(16)t(8;16)(p11.2;p13.3)[20]/46,XX[20]	Validation		Not classified	Standard Risk	0.657534	Other	Arm A	0.60274	1	1	Positive	≥30		Train Sample	GSE124413	High	1	AML with t(8;16); KAT6A::CREBBP,AML with t(8;16); KAT6A::CREBBP	AML with t(8;16); KAT6A::CREBBP	0-5	Acute myeloid leukemia (AML)	Negative or Unknown	AML with other recurring translocations
200973410081_R03C01	1.31578	-15.6049	10.2399	-13.3763	0.758537	12.243	7.83579	Male	PATGGI	2.3863		39	33	MECOM,MECOM-X	0	Dead	No	1	<10	Black or African American	Not Hispanic or Latino	AAML0531	Diagnosis	No	No	45,XY,t(3;17;7)(q26;q22;p22),-7[16]/46,XY[2]	Validation,TMA			High Risk	1.31233	Other	Arm A	0.2	1	1	Positive	≥30		Train Sample	GSE124413	High	1	AML with inv(3); t(3;3); MECOM-r	AML with inv(3); t(3;3); MECOM-r	0-5	Acute myeloid leukemia (AML)	Negative or Unknown	AML with inv(3); t(3;3); MECOM-r
200973410081_R04C01	-41.1098	9.14122	-15.9775	-4.6926	12.5145	12.0433	16.8429	Male	PATDLH	0.728767		114.7		none	0	Alive	No	0	<10	White	Not Hispanic or Latino	AAML0531	Diagnosis	No	No	47,XY,+16[2]/46,XY[28]	Validation		M0 Undifferentiated	Standard Risk	4.76986	Other	Arm B	4.76986	0	0	Negative	≥30		Train Sample	GSE124413	Standard	0.5			0-5		Negative or Unknown
200973410081_R05C01	23.1539	-10.4745	13.3559	-5.14564	4.19585	-13.8124	-15.5412	Male	PATCTM	15.3014		15.9	35	t(8;12)	0	Alive	Yes	0	≥10	White		AAML0531	Diagnosis	No	Yes	46,XY,t(8;12)(q21.3;p13)[11]/46,XY[3]	Validation,TMA		M3	Low Risk	1.0137	Other	Arm A	1.0137	0	0	Negative	<30		Train Sample	GSE124413	High	1	AML with mutated NPM1	AML with mutated NPM1	13-39	Acute myeloid leukemia (AML)	Negative or Unknown	AML with mutated NPM1
200973410081_R06C01	-3.30754	-15.0895	7.4191	-13.2445	0.7684	12.7591	7.79598	Female	PATBXU	2.38082		132.6	22	unknown	0	Alive	No	0	<10	White	Not Hispanic or Latino	AAML0531	Diagnosis	No	No		Validation,TMA		M4	High Risk	0.0767123		Arm A	0.0767123	0	0		≥30		Train Sample	GSE124413	Standard	0.5			0-5		Negative or Unknown
200973410081_R07C01	24.6795	-22.8018	11.0021	3.90457	21.253	15.4063	9.92045	Female	PATBPW	1.96986		92.3	61	ETV6-MNX1,MNX1-ETV6,ETV6-MNX1	0	Alive	No	0	<10	White	Not Hispanic or Latino	AAML0531	Diagnosis	No	No	47,XX,der(7)add(7)(p13)t(7;12)(q36;p13),der(12)t(7;12)(q36;p13),del(17)(q23),+19[20]/46,XX[2]	Validation,TMA			Standard Risk	4.68767	Other	Arm B	4.68767	0	0	Negative	≥30		Train Sample	GSE124413	High	1	AML with ETV6 fusion	AML with ETV6 fusion	0-5	Acute myeloid leukemia (AML)	Negative or Unknown	AML with other recurring translocations
200973410081_R08C01	-24.0678	-20.4829	-11.607	-8.97418	11.3818	11.3401	14.0613	Female	PATBIR	1.11781		13	39	t(2;19)(q14.3;p13.3), t(3;4)(q26.3;q21), t(3;7)(q26.3;p15), t(2;19)	0	Alive	No	0	<10	Other	Hispanic or Latino	AAML0531	Diagnosis	No	No	48,XX,t(2;19)(q14.3;p13.3),der(3)inv(3)(p13q26.3)t(3;4)(q26.3;q21),der(4)t(4;7)(q21;p15),der(7)t(3;7)(q26.3;p15),del(9)(q13q22),+10,+der(19)t(2;19)[12]/46,XX[10]	Validation,TMA		M7	Standard Risk	4.22192	Other	Arm A	4.22192	0	0	Negative	<30		Train Sample	GSE124413	Standard	0.5	AML with inv(3); t(3;3); MECOM-r	AML with inv(3); t(3;3); MECOM-r	0-5	Acute myeloid leukemia (AML)	Negative or Unknown	AML with inv(3); t(3;3); MECOM-r
200973410083_R01C01	2.3793	37.1261	11.3423	16.6851	-11.2174	-12.3728	11.704	Male	PARTBN	3.66027		33.3	89	RUNX1-RUNX1T1,RUNX1-RUNX1T1,RUNX1-RUNX1T1	0	Alive	No	0	<10	White	Not Hispanic or Latino	AAML0531	Diagnosis	No	No	46,XY,t(8;10;21)(q22;q11.2;q22),del(9)(q13q32)[20]	Validation,TMA		M2	Low Risk	6.73151	t(8;21)	Arm B	6.73151	0	0		≥30		Train Sample	GSE124413	Low	0	AML with t(8;21); RUNX1::RUNX1T1	AML with t(8;21); RUNX1::RUNX1T1	0-5	Acute myeloid leukemia (AML)	Negative or Unknown	AML with t(8;21); RUNX1::RUNX1T1
200973410083_R02C01	-29.0625	21.2327	-12.5385	12.7866	16.102	3.962	-15.4406	Female	PARUBE	1.06849		20.1	85	KMT2A-MLLT10,KMT2A-MLLT10,KMT2A-MLLT10	1	Dead	No	1	<10	White	Not Hispanic or Latino	AAML0531	Diagnosis	No	No	46,XX,der(10)t(10;11)(p12;q13)inv(11)(q13q23),der(11)t(10;11)(p12;q13)[14]/46,idem,i(8)(q10)[2]/47,idem,+8[2]/48,idem,+8,+20[2]	Validation		M5	Standard Risk	0.723288	MLL	Arm B	0.712329	1	1	Negative	<30		Train Sample	GSE124413	High	1	AML with t(v;11q23); KMT2A-r	AML with t(v;11q23); KMT2A-r	0-5	Acute myeloid leukemia (AML)	Positive	AML with t(v;11q23); KMT2A-r
200973410083_R03C01	-3.72746	37.8865	7.883	20.5882	-11.2679	-11.1955	11.4815	Male	PARURW	10.5562		11.8	42.5	RUNX1-RUNX1T1,RUNX1-RUNX1T1	0	Alive	No	0	≥10	Other	Hispanic or Latino	AAML0531	Diagnosis	No	No	46,XY,t(8;21)(q22;q22)[20]	Validation		M2	Low Risk	6.25479	t(8;21)	Arm B	6.25479	0	0	Negative	<30		Train Sample	GSE124413	Low	0	AML with t(8;21); RUNX1::RUNX1T1	AML with t(8;21); RUNX1::RUNX1T1	5-13	Acute myeloid leukemia (AML)	Negative or Unknown	AML with t(8;21); RUNX1::RUNX1T1
200973410083_R04C01	-30.2791	16.4529	-15.7157	12.0284	14.1182	7.81524	-14.219	Female	PARVUC	0.424658		190.9	57	KMT2A-SEPT6,KMT2A-CT45A2,KMT2A-SEPT6	0	Alive	No	0	<10	White	Hispanic or Latino	AAML0531	Diagnosis	No	No	46,XX,cryp ins(X;11)(q26;q23q23)[20]	Validation,TMA		M2	Standard Risk	3.67945	MLL	Arm B	3.67945	0	0	Positive	≥30		Train Sample	GSE124413	Standard	0.5	AML with t(v;11q23); KMT2A-r	AML with t(v;11q23); KMT2A-r	0-5	Acute myeloid leukemia (AML)	Negative or Unknown	AML with t(v;11q23); KMT2A-r
200973410083_R05C01	28.6842	11.5249	12.967	12.5126	6.89106	14.5166	-16.2295	Female	PARVZU	0.610959		168		KMT2A-AFF1,FRYL-KMT2A,KMT2A-FRYL	0	Alive	No	0	<10	White	Not Hispanic or Latino	AAML0531	Diagnosis	No	No	46,XX,t(4;11)(p11.2;q23)[10]/46,XX[10]	Validation			Standard Risk	4.78082	MLL	Arm A	0.213699	1	1	Negative	≥30		Train Sample	GSE124413	High	1	AML with t(v;11q23); KMT2A-r	AML with t(v;11q23); KMT2A-r	0-5	Acute myeloid leukemia (AML)	Negative or Unknown	AML with t(v;11q23); KMT2A-r
200973410083_R06C01	-27.0548	-22.1474	-13.4149	-16.0401	20.1764	12.0809	0.300966	Female	PARZHI	1.92603		7	6	KMT2A-X,KMT2A-BTBD18,KMT2A-BTBD18	1	Dead	No	1	<10	Other	Hispanic or Latino	AAML0531	Diagnosis	No	No	46,XX,-10,inv(11)(q12q23.3),add(15)(q15),+mar[5]/46,XX[16]	Validation			Standard Risk	1.03836	MLL	Arm A	0.287671	1	1	Negative	<30		Train Sample	GSE124413	Standard	0.5	AML with t(v;11q23); KMT2A-r	AML with t(v;11q23); KMT2A-r	0-5	Acute myeloid leukemia (AML)	Negative or Unknown	AML with t(v;11q23); KMT2A-r
200973410083_R07C01	-23.6988	21.8796	-6.36917	13.3003	10.3728	-1.29421	15.7512	Female	PARZGM	1.85753		8	16	KMT2A-MLLT10,KMT2A-MLLT10,KMT2A-MLLT10	0	Dead	No	1	<10	Black or African American	Not Hispanic or Latino	AAML0531	Diagnosis	No	No	46,XX,der(10)inv(11)(q13q24)inv(11)(q23q23)t(10;11)(p12;q13),der(11)t(10;11), +mar[3]/46,idem,del(1)(p34.1p34.3),-9,+mar[8]/46,XX[3]	Validation			Standard Risk	0.0410959	MLL	Arm B	0.0410959	1	0		<30		Train Sample	GSE124413	High	1	AML with t(v;11q23); KMT2A-r	AML with t(v;11q23); KMT2A-r	0-5	Acute myeloid leukemia (AML)	Negative or Unknown	AML with t(v;11q23); KMT2A-r
200973410083_R08C01	-7.55366	-23.0887	-20.4497	-2.84475	8.16966	-9.33676	-16.0238	Female	PARZPD	9.09041		4.7	83	KMT2A-MLLT3,KMT2A-MLLT3,KMT2A-MLLT3	0	Alive	No	0	<10		Not Hispanic or Latino	AAML0531	Diagnosis	No	No	46,XX,t(9;11)(p22;q23)[29]	Validation		M5	Standard Risk	6.33151	MLL	Arm B	6.33151	0	0		<30		Train Sample	GSE124413	Standard	0.5	AML with t(v;11q23); KMT2A-r	AML with t(v;11q23); KMT2A-r	5-13	Acute myeloid leukemia (AML)	Negative or Unknown	AML with t(v;11q23); KMT2A-r
200973410084_R01C01	-1.25928	39.1528	7.8563	18.4713	-10.7803	-12.5711	11.5479	Female	PARENB	7.55616		31.7	80	RUNX1-RUNX1T1,RUNX1-RUNX1T1	0	Alive	No	0	<10	Other	Hispanic or Latino	AAML0531	Diagnosis	No	No	45,X,-X,t(8;21)(q22;q22)[20]	Discovery,Validation,TMA		M2	Low Risk	0.860274	t(8;21)	Arm A	0.860274	0	0	Positive	≥30		Train Sample	GSE124413	Low	0	AML with t(8;21); RUNX1::RUNX1T1	AML with t(8;21); RUNX1::RUNX1T1	5-13	Acute myeloid leukemia (AML)	Negative or Unknown	AML with t(8;21); RUNX1::RUNX1T1
200973410084_R02C01	-1.67179	2.71509	-12.7748	-6.56271	-15.4143	6.57339	19.0187	Male	PATJYT	10.0247		30.8	60	CBFB-MYH11,CBFB-MYH11,CBFB-MYH11	0	Alive	No	0	≥10	White	Hispanic or Latino	AAML0531	Diagnosis	No	No	46,XY,inv(16)(p13.1q22)[12]/46,XY[8]	Validation,TMA		M4	Low Risk	4.77534	inv(16)	Arm B	4.77534	0	0	Negative	≥30		Train Sample	GSE124413	High	1	AML with inv(16); t(16;16); CBFB::MYH11	AML with inv(16); t(16;16); CBFB::MYH11	5-13	Acute myeloid leukemia (AML)	Negative or Unknown	AML with inv(16); t(16;16); CBFB::MYH11
200973410084_R03C01	-14.3183	10.7125	-15.3795	14.601	-2.30258	-17.8276	11.3987	Female	PATJXZ	15.1534		24.1	85	none	1	Alive	No	0	≥10	White	Not Hispanic or Latino	AAML0531	Diagnosis	No	Yes	46,XX[20]	Validation,TMA		M5	Low Risk	4.14247	Normal	Arm B	2.30685	1	1	Negative	<30		Train Sample	GSE124413	Low	0	AML with mutated NPM1	AML with mutated NPM1	13-39	Acute myeloid leukemia (AML)	Negative or Unknown	AML with mutated NPM1
200973410084_R04C01	-4.54019	37.6471	7.34251	21.2539	-11.4891	-10.7532	11.4832	Male	PATJUT	5.25479		7.9	43	RUNX1-CBFA2T3,RUNX1-CBFA2T3	0	Alive	No	0	<10	White	Not Hispanic or Latino	AAML0531	Diagnosis	No	No	48,XY,+8,+9,del(9)(q13q22)x2,t(16;21)(q24;q22)[9]/96,idemx2[5]/46,XY[6]	Validation		M2	Standard Risk	4.8137	Other	Arm B	4.8137	0	0		<30		Train Sample	GSE124413	Standard	0.5			5-13		Positive
200973410084_R05C01	-0.371498	37.2579	9.91727	18.377	-10.8825	-11.9666	11.7211	Female	PATKAH	11.8767		12.4	40	RUNX1-RUNX1T1,RUNX1-RUNX1T1,RUNX1-RUNX1T1	0	Alive	Yes	0	≥10	White	Not Hispanic or Latino	AAML0531	Diagnosis	No	No	45,X,-X,t(8;21)(q22;q22)[20]	Validation		M2	Low Risk	4.74247	t(8;21)	Arm A	4.74247	0	0	Positive	<30		Train Sample	GSE124413	Low	0	AML with t(8;21); RUNX1::RUNX1T1	AML with t(8;21); RUNX1::RUNX1T1	5-13	Acute myeloid leukemia (AML)	Negative or Unknown	AML with t(8;21); RUNX1::RUNX1T1
200973410084_R06C01	20.1464	-20.5645	11.6502	-10.2111	4.23157	-11.7384	-16.7793	Male	PATKMB	9.7863		237.3	99	NUP98-KDM5A,NUP98-KDM5A,NUP98-KDM5A	1	Dead	Yes	1	<10	White	Hispanic or Latino	AAML0531	Diagnosis	No	No	46,XY[20]	Validation,TMA		M1	High Risk	2.36986	Normal	Arm B	2.14247	1	1	Negative	≥30		Train Sample	GSE124413	High	1	AML with NUP98-fusion	AML with NUP98-fusion	5-13	Acute myeloid leukemia (AML)	Negative or Unknown	AML with other recurring translocations
200973410084_R07C01	19.1389	-8.15977	14.2916	-2.87537	1.56663	-16.0313	-12.408	Male	PATKPC	17.8548		52.5	60	none	0	Alive	No	0	≥10			AAML0531	Diagnosis	No	Yes	46,XY[20]	Validation,TMA		M5	Low Risk	3.91781	Normal	Arm A	3.91781	0	0	Negative	≥30		Train Sample	GSE124413	Low	0	AML with mutated NPM1	AML with mutated NPM1	13-39	Acute myeloid leukemia (AML)	Negative or Unknown	AML with mutated NPM1
200973410084_R08C01	1.49768	-18.401	11.3021	-15.031	0.171808	12.0357	6.54054	Female	PATKYT	0.20274		132.9	79	ETV6-MNX1,MNX1-ETV6,ETV6-MNX1	1	Dead	No	1	<10	White	Not Hispanic or Latino	AAML0531	Diagnosis	No	No	47,XX,t(7;12)(q36;p13),+19[15]/47,idem,?inv(17)(p11.2p13)[6]/46,XX[1]	Validation,TMA			Standard Risk	1.89041	Other	Arm B	0.879452	1	1	Negative	≥30		Train Sample	GSE124413	High	1	AML with ETV6 fusion	AML with ETV6 fusion	0-5	Acute myeloid leukemia (AML)	Negative or Unknown	AML with other recurring translocations
200973410086_R01C01	-7.79489	-6.23965	-5.31482	13.3029	11.2634	-1.17499	14.6506	Female	PASTXM	13.7205		2	53	none	0	Dead	Yes	1	≥10	White	Not Hispanic or Latino	AAML0531	Diagnosis	No	No	46,XX[25]	Validation,TMA		M2	Standard Risk	1.00548	Normal	Arm B	1.00548	1	0	Negative	<30		Train Sample	GSE124413	High	1			13-39		Negative or Unknown
200973410086_R02C01	-2.79762	-0.703175	-12.737	-6.15606	-14.0419	8.36769	17.807	Female	PASUAF	1.04384		69.4	49	CBFB-MYH11,CBFB-MYH11,CBFB-MYH11	0	Alive	No	0	<10	Other	Hispanic or Latino	AAML0531	Diagnosis	No	No	46,XX,der(16)inv(16)(p13.1q22)del(16)(q23)[28]/46,XX[1]	Validation,TMA		M4	Low Risk	5.01096	inv(16)	Arm B	5.01096	0	0	Negative	≥30		Train Sample	GSE124413	Low	0	AML with inv(16); t(16;16); CBFB::MYH11	AML with inv(16); t(16;16); CBFB::MYH11	0-5	Acute myeloid leukemia (AML)	Negative or Unknown	AML with inv(16); t(16;16); CBFB::MYH11
200973410086_R03C01	36.6222	-13.3926	15.6324	-8.09883	-14.4976	-17.3121	18.8306	Female	PASULX	10.9068		12.8	41.5	none	0	Alive	No	0	≥10	White	Not Hispanic or Latino	AAML0531	Diagnosis	Yes	No	46,XX[20]	Validation,TMA		M2	Low Risk	4.80548	Normal	Arm B	4.80548	0	0	Positive	<30		Train Sample	GSE124413	Low	0	AML with mutated CEBPA	AML with mutated CEBPA	5-13	Acute myeloid leukemia (AML)	Negative or Unknown	AML with mutated CEBPA
200973410086_R04C01	-3.03218	38.85	7.63558	20.2524	-11.0496	-12.6251	10.8413	Female	PASUMD	3.58082		10.5	63	RUNX1-RUNX1T1,RUNX1-RUNX1T1,RUNX1-RUNX1T1	1	Alive	No	0	<10	Other	Hispanic or Latino	AAML0531	Diagnosis	No	No	46,XX,t(8;21)(q22;q22)[19]/46,XX[1]	Validation,TMA		M2	Low Risk	5.25479	t(8;21)	Arm A	3.53973	1	1	Negative	<30		Train Sample	GSE124413	Low	0	AML with t(8;21); RUNX1::RUNX1T1	AML with t(8;21); RUNX1::RUNX1T1	0-5	Acute myeloid leukemia (AML)	Negative or Unknown	AML with t(8;21); RUNX1::RUNX1T1
200973410086_R05C01	-6.06005	-6.04709	-6.01061	13.255	10.1559	-0.573399	14.8788	Female	PASURR	13.2356		4.5	60	CBFB-MYH11,CBFB-MYH11,CBFB-MYH11	0	Alive	No	0	≥10	Other	Hispanic or Latino	AAML0531	Diagnosis	No	No	47,XX,+8,inv(16)(p13.1q22)[12]/46,XX[8]	Validation		M4	Low Risk	5.43836	inv(16)	Arm A	5.43836	0	0	Negative	<30		Train Sample	GSE124413	Low	0	AML with inv(16); t(16;16); CBFB::MYH11	AML with inv(16); t(16;16); CBFB::MYH11	13-39	Acute myeloid leukemia (AML)	Positive	AML with inv(16); t(16;16); CBFB::MYH11
200973410086_R06C01	-0.862509	37.3153	9.57533	19.2444	-10.8361	-12.9551	10.8765	Female	PASUVD	17.2575		19.6	49	RUNX1-RUNX1T1,RUNX1-RUNX1T1,RUNX1-RUNX1T1	0	Alive	No	0	≥10	White	Not Hispanic or Latino	AAML0531	Diagnosis	No	No	46,XX,t(8;21)(q22;q22),del(9)(q21.2q22.3)[18]/45,X,idem,-X[2]	Validation,TMA		M2	Low Risk	4.05479	t(8;21)	Arm B	4.05479	0	0		<30		Train Sample	GSE124413	High	1	AML with t(8;21); RUNX1::RUNX1T1	AML with t(8;21); RUNX1::RUNX1T1	13-39	Acute myeloid leukemia (AML)	Negative or Unknown	AML with t(8;21); RUNX1::RUNX1T1
200973410086_R07C01	2.4444	4.52247	-9.58298	-4.78881	-16.7158	6.6384	18.8455	Male	PASUUP	7.16438		7.7	62	CBFB-MYH11,CBFB-MYH11,CBFB-MYH11	0	Alive	No	0	<10	White	Not Hispanic or Latino	AAML0531	Diagnosis	No	No	46,XY,add(3)(q21),der(16)ins(16)(q22p13.1p13.1),t(16;20)(q22;q13.3)[18]/46,XY[2]	Validation,TMA		M4	Low Risk	5.1589	inv(16)	Arm A	5.1589	0	0	Positive	<30		Train Sample	GSE124413	Low	0	AML with inv(16); t(16;16); CBFB::MYH11	AML with inv(16); t(16;16); CBFB::MYH11	5-13	Acute myeloid leukemia (AML)	Negative or Unknown	AML with inv(16); t(16;16); CBFB::MYH11
200973410086_R08C01	-20.5745	-20.4501	-9.24061	-10.0526	10.1615	11.1837	13.4523	Male	PASVAN	2.2274		21.4	77	KMT2A-MLLT3,KMT2A-MLLT3,KMT2A-MLLT3	1	Dead	No	1	<10	White	Not Hispanic or Latino	AAML0531	Diagnosis	No	No	46,XY,t(9;11)(p22;q23)[19]/46,XY[1]	Validation		M5	Standard Risk	2.13699	MLL	Arm A	1.12603	1	1	Negative	<30		Train Sample	GSE124413	Standard	0.5	AML with t(v;11q23); KMT2A-r	AML with t(v;11q23); KMT2A-r	0-5	Acute myeloid leukemia (AML)	Negative or Unknown	AML with t(v;11q23); KMT2A-r
200973410087_R01C01	20.9244	-9.18363	14.0388	-3.86739	2.49931	-15.0593	-13.9266	Male	PASXVC	20.389		41.1	71	none	1	Dead	Yes	1	≥10	Black or African American	Hispanic or Latino	AAML0531	Diagnosis	No	Yes	46,XY[20]	Validation,TMA		M5	Low Risk	1.41918	Normal	Arm A	1.26301	1	1	Negative	≥30		Train Sample	GSE124413	Low	0	AML with mutated NPM1	AML with mutated NPM1	13-39	Acute myeloid leukemia (AML)	Negative or Unknown	AML with mutated NPM1
200973410087_R02C01	-12.4767	17.4816	14.4335	-2.32475	1.38731	-16.3461	-12.0424	Female	PASXWN	10.6329		368.4	98	KMT2A-MLLT3,KMT2A-MLLT3,KMT2A-MLLT3	0	Dead	No	1	≥10	White	Hispanic or Latino	AAML0531	Diagnosis	No	No	46,XX,t(1;4)(q44;q21),der(9)(9pter->??::9p22->9q34.1::22q11.1->22q13.1::11q23->11qter),der(9)t(9;9)(p13;q34.3)t(9;11)(p22;q23),der(22)t(9;22)(q34.1;q11.1)[20]	Validation,TMA			Standard Risk	0.00821918	MLL	Arm B	0.00821918	1	0		≥30		Train Sample	GSE124413	Standard	0.5	AML with t(v;11q23); KMT2A-r	AML with t(v;11q23); KMT2A-r	5-13	Acute myeloid leukemia (AML)	Negative or Unknown	AML with t(v;11q23); KMT2A-r
200973410087_R03C01	2.69629	39.6204	9.66322	15.2329	-11.5883	-13.5657	11.311	Female	PASXYG	11.2411		40.5	63.5	RUNX1-RUNX1T1,RUNX1-RUNX1T1	1	Dead	No	1	≥10	White	Hispanic or Latino	AAML0531	Diagnosis	No	No	46,XX,t(8;21)(q22;q22)[5]/45,idem,-X[15]	Discovery,Validation,TMA		M2	Low Risk	1.56164	t(8;21)	Arm B	0.684932	1	1	Negative	≥30		Train Sample	GSE124413	Low	0	AML with t(8;21); RUNX1::RUNX1T1	AML with t(8;21); RUNX1::RUNX1T1	5-13	Acute myeloid leukemia (AML)	Negative or Unknown	AML with t(8;21); RUNX1::RUNX1T1
200973410087_R04C01	-2.32916	1.47953	-12.8402	-6.25849	-15.0964	7.5448	18.4688	Female	PASYRR	2.00822		140.4	41.5	CBFB-MYH11,CBFB-MYH11,CBFB-MYH11	1	Alive	No	0	<10	White	Not Hispanic or Latino	AAML0531	Diagnosis	No	No	46,XX,inv(16)(p13.1q22)[20]	Validation,TMA		M4	Low Risk	4.63562	inv(16)	Arm A	0.260274	1	1	Negative	≥30		Train Sample	GSE124413	Low	0	AML with inv(16); t(16;16); CBFB::MYH11	AML with inv(16); t(16;16); CBFB::MYH11	0-5	Acute myeloid leukemia (AML)	Negative or Unknown	AML with inv(16); t(16;16); CBFB::MYH11
200973410087_R05C01	-27.2802	22.3175	-12.3545	13.0454	16.1731	2.07485	-16.7497	Male	PASYRE	13.2329		106		KMT2A-MLLT3,KMT2A-MLLT3,KMT2A-MLLT3	0	Alive	No	0	≥10	White	Not Hispanic or Latino	AAML0531	Diagnosis	No	No	46,XY,t(9;11)(p22;q23)[9]/46,XY[4]	Validation			Standard Risk	3.92603	MLL	Arm B	3.92603	0	0	Negative	≥30		Train Sample	GSE124413	Standard	0.5	AML with t(v;11q23); KMT2A-r	AML with t(v;11q23); KMT2A-r	13-39	Acute myeloid leukemia (AML)	Negative or Unknown	AML with t(v;11q23); KMT2A-r
200973410087_R06C01	-4.46172	37.7724	7.75688	21.2469	-11.2943	-10.8696	11.4679	Male	PASYWV	5.78904		9.1	99	RUNX1-RUNX1T1,RUNX1-RUNX1T1,RUNX1-RUNX1T1	0	Alive	No	0	<10	White	Hispanic or Latino	AAML0531	Diagnosis	No	No	45,X,-Y,t(8;21)(q22;q22)[20]	Validation,TMA		M2	Low Risk	5.2137	t(8;21)	Arm A	5.2137	0	0	Negative	<30		Train Sample	GSE124413	Low	0	AML with t(8;21); RUNX1::RUNX1T1	AML with t(8;21); RUNX1::RUNX1T1	5-13	Acute myeloid leukemia (AML)	Negative or Unknown	AML with t(8;21); RUNX1::RUNX1T1
200973410087_R07C01	22.9467	-14.4816	13.1249	-6.95793	2.97762	-12.8383	-17.1877	Female	PASZAF	5.16712		66.1	90	none	1	Alive	Yes	0	<10	White	Not Hispanic or Latino	AAML0531	Diagnosis	No	No	47,XX,+8[20]	Validation,TMA		M4	High Risk	4.50137	Other	Arm A	1.16986	1	1	Positive	≥30		Train Sample	GSE124413	High	1			5-13		Positive
200973410087_R08C01	-0.650573	3.03187	-11.8425	-7.68681	-15.8989	7.18635	19.8664	Male	PASZEB	9.61096		52.2	84	CBFB-MYH11,CBFB-MYH11,CBFB-MYH11	1	Alive	No	0	<10	White	Not Hispanic or Latino	AAML0531	Diagnosis	No	No	46,XY,inv(16)(p13.1q22)[15]/46,XY[5]	Validation,TMA		M4	Low Risk	4.50411	inv(16)	Arm A	0.750685	1	1	Negative	≥30		Train Sample	GSE124413	Low	0	AML with inv(16); t(16;16); CBFB::MYH11	AML with inv(16); t(16;16); CBFB::MYH11	5-13	Acute myeloid leukemia (AML)	Negative or Unknown	AML with inv(16); t(16;16); CBFB::MYH11
200973410088_R02C01	-27.7016	23.412	-12.4367	11.9897	16.7346	1.5288	-16.2441	Female	PASEYM	4.73973		12.7	81	MLLT10-CEP164,KMT2A-MLLT3,MLLT10-CEP164	0	Alive	No	0	<10	White	Not Hispanic or Latino	AAML0531	Diagnosis	No	No	45,X,-X,t(9;11)(p22;q23)[18]/45,X,-X?c[2]	Validation			Standard Risk	5.37534	MLL	Arm B	5.37534	0	0		<30		Train Sample	GSE124413	High	1	AML with t(v;11q23); KMT2A-r	AML with t(v;11q23); KMT2A-r	0-5	Acute myeloid leukemia (AML)	Negative or Unknown	AML with t(v;11q23); KMT2A-r
200973410088_R03C01	-29.4053	22.8511	-12.438	11.6324	17.2462	3.40711	-15.0034	Female	PASFIE	16.6301		94.1		KMT2A-MLLT3,KMT2A-MLLT3,KMT2A-MLLT3	0	Alive	No	0	≥10	White	Not Hispanic or Latino	AAML0531	Diagnosis	No	No	46,XX,der(8)t(8;11)(q22;q23),ins(9;11)(p22;q23q13),der(11)t(11;15)(q13;q22)der(15)t(8;15)(q22;q22)[20].ish der(8)t(8;11)(3'MLL+),ins(9;11)(5'MLL+),der(11)t(11;15)(MLL-)	Validation		M5	Standard Risk	6	MLL	Arm B	6	0	0	Negative	≥30		Train Sample	GSE124413	Standard	0.5	AML with t(v;11q23); KMT2A-r	AML with t(v;11q23); KMT2A-r	13-39	Acute myeloid leukemia (AML)	Negative or Unknown	AML with t(v;11q23); KMT2A-r
200973410088_R04C01	-30.0256	23.1775	-12.355	11.5353	17.6957	3.79944	-14.8495	Male	PASFNP	5.30137		26.5	91	KMT2A-X,KMT2A-MLLT10	0	Alive	No	0	<10	White	Not Hispanic or Latino	AAML0531	Diagnosis	No	No	46,XY,inv(11)(p14q23)[16]/46,XY[4]	Validation		M5	Standard Risk	6.04384	MLL	Arm A	6.04384	0	0	Negative	<30		Train Sample	GSE124413	Standard	0.5	AML with t(v;11q23); KMT2A-r	AML with t(v;11q23); KMT2A-r	5-13	Acute myeloid leukemia (AML)	Negative or Unknown	AML with t(v;11q23); KMT2A-r
200973410088_R05C01	-31.9441	20.3953	-13.6979	11.3478	17.1415	6.59189	-13.8605	Female	PASFRD	3.18082		5	93	KMT2A-MLLT3,KMT2A-MLLT3,KMT2A-MLLT3, FUS-SETD1A, CTDP1-PQLC1, PIM3-BRD1	0	Alive	No	0	<10	White	Not Hispanic or Latino	AAML0531	Diagnosis	No	No	49,XX,+8,t(9;11)(p22;q23),+der(9)t(9;11)(p22;q23),+mar[19]/46,XX[1]	Validation		M4	Standard Risk	6.24932	MLL	Arm B	6.24932	0	0	Positive	<30		Train Sample	GSE124413	Standard	0.5	AML with t(v;11q23); KMT2A-r	AML with t(v;11q23); KMT2A-r	0-5	Acute myeloid leukemia (AML)	Positive	AML with t(v;11q23); KMT2A-r
200973410088_R06C01	19.785	-9.43177	14.2392	-3.9138	1.53259	-15.2462	-13.6845	Female	PASHWN	7.13973		66.4	50		1	Dead	Yes	1	<10	White	Not Hispanic or Latino	AAML0531	Diagnosis	No	No	46,XX[20]	Validation			Standard Risk	1.02192	Normal	Arm A	0.665753	1	1	Negative	≥30		Train Sample	GSE124413	Low	0			5-13		Negative or Unknown
200973410088_R07C01	-32.1241	18.8915	-13.9568	11.6569	16.2482	7.55744	-13.3311	Female	PASJXN	0.917808		7.7	77	t(3;11)(p13;q23),KMT2A other	0	Alive	No	0	<10	White	Not Hispanic or Latino	AAML0531	Diagnosis	No	No	46,XX,t(3;11)(p13;q23)[7]/47,idem,+8[10]/46,XX[3]	Validation		M5	Standard Risk	5.50411	MLL	Arm B	5.50411	0	0	Negative	<30		Train Sample	GSE124413	Standard	0.5	AML with t(v;11q23); KMT2A-r	AML with t(v;11q23); KMT2A-r	0-5	Acute myeloid leukemia (AML)	Positive	AML with t(v;11q23); KMT2A-r
200973410088_R08C01	4.17888	38.0516	11.6681	14.7168	-11.4862	-13.3153	11.5901	Female	PASLDL	8.12055		17.3	70	RUNX1-RUNX1T1,RUNX1-RUNX1T1,RUNX1-RUNX1T1	0	Alive	No	0	<10	White	Not Hispanic or Latino	AAML0531	Diagnosis	No	No	46,X,-X,+8,t(8;21)(q22;q22)[20]	Validation		M1	Low Risk	5.57534	t(8;21)	Arm B	5.57534	0	0	Negative	<30		Train Sample	GSE124413	Low	0	AML with t(8;21); RUNX1::RUNX1T1	AML with t(8;21); RUNX1::RUNX1T1	5-13	Acute myeloid leukemia (AML)	Positive	AML with t(8;21); RUNX1::RUNX1T1
200973410090_R01C01	-27.6311	-23.0411	-13.2265	-16.6307	20.6029	12.1704	-0.398471	Female	PASAMY	10.5863		9.8		RUNX1-RUNX1T1,RUNX1-RUNX1T1,RUNX1-RUNX1T1	0	Dead	No	1	≥10		Hispanic or Latino	AAML0531	Diagnosis	No	No	45,X,-X,t(8;21)(q22;q22)[10]/46,XX[7]	Validation		M2	Low Risk	0.682192	t(8;21)	Arm B	0.682192	1	0	Negative	<30		Train Sample	GSE124413	Low	0	AML with t(8;21); RUNX1::RUNX1T1	AML with t(8;21); RUNX1::RUNX1T1	5-13	Acute myeloid leukemia (AML)	Negative or Unknown	AML with t(8;21); RUNX1::RUNX1T1
200973410090_R02C01	-1.42199	37.8785	8.94262	19.4801	-10.9363	-13.0308	10.765	Female	PASAFH	15.2493		7.5	58	RUNX1-RUNX1T1,RUNX1-RUNX1T1,RUNX1-RUNX1T1	0	Alive	No	0	≥10			AAML0531	Diagnosis	No	No	46,XX,t(8;21)(q22;q22)[20]	Validation			Low Risk	4.93699	t(8;21)	Arm B	4.93699	0	0	Negative	<30		Train Sample	GSE124413	High	1	AML with t(8;21); RUNX1::RUNX1T1	AML with t(8;21); RUNX1::RUNX1T1	13-39	Acute myeloid leukemia (AML)	Negative or Unknown	AML with t(8;21); RUNX1::RUNX1T1
200973410090_R03C01	-1.01559	40.3922	7.45127	18.3641	-11.7791	-13.4473	10.5795	Male	PASAUN	9.84932		24.2	40	RUNX1-RUNX1T1,RUNX1-RUNX1T1,RUNX1-RUNX1T1	0	Alive	No	0	<10	White	Not Hispanic or Latino	AAML0531	Diagnosis	No	No	45,X,-Y,t(8;21)(q22;q22)[20]	Validation		M2	Low Risk	6.48767	t(8;21)	Arm A	6.48767	0	0	Negative	<30		Train Sample	GSE124413	Low	0	AML with t(8;21); RUNX1::RUNX1T1	AML with t(8;21); RUNX1::RUNX1T1	5-13	Acute myeloid leukemia (AML)	Negative or Unknown	AML with t(8;21); RUNX1::RUNX1T1
200973410090_R04C01	-0.570733	38.0054	9.21765	18.633	-10.6903	-13.5411	10.8116	Male	PASBPW	14.2877		2	80	RUNX1-RUNX1T1,RUNX1-RUNX1T1	1	Alive	No	0	≥10	Asian	Not Hispanic or Latino	AAML0531	Diagnosis	No	No	46,XY,t(8;21)(q22;q22)[20]	Validation,TMA		M2	Low Risk	1.1726	t(8;21)	Arm A	1.1726	1	1	Negative	<30		Train Sample	GSE124413	Low	0	AML with t(8;21); RUNX1::RUNX1T1	AML with t(8;21); RUNX1::RUNX1T1	13-39	Acute myeloid leukemia (AML)	Negative or Unknown	AML with t(8;21); RUNX1::RUNX1T1
200973410090_R05C01	-30.989	23.5446	-13.0165	11.0017	18.4256	4.44268	-14.89	Male	PASBAX	15.7616		61.6	98.5	KMT2A-MLLT10,KMT2A-MLLT10,KMT2A-MLLT10	0	Dead	No	1	≥10	White	Not Hispanic or Latino	AAML0531	Diagnosis	No	No	46,Y,der(X)t(X;4)(q22;q21),der(4)t(X;4)(q22;q21)del(4)(q13q21),t(6;16)(p23;q13),i(9)(q10),cryp ins(10;11)(p12;q23q23),add(12)(p13)[20]	Validation,TMA		M5	Standard Risk	0.841096	MLL	Arm A	0.205479	1	1	Positive	≥30		Train Sample	GSE124413	High	1	AML with t(v;11q23); KMT2A-r	AML with t(v;11q23); KMT2A-r	13-39	Acute myeloid leukemia (AML)	Negative or Unknown	AML with t(v;11q23); KMT2A-r
200973410090_R06C01	-2.19368	3.08879	-12.838	-7.77132	-15.9391	7.64242	19.7001	Female	PARLSW	13.4411		61.1	80	CBFB-MYH11,CBFB-MYH11	0	Alive	No	0	≥10	White	Hispanic or Latino	AAML0531	Diagnosis	No	No	46,XX,inv(16)(p13.1q22)[20]	Validation		M4	Low Risk	7.1589	inv(16)	Arm A	7.1589	0	0	Negative	≥30		Train Sample	GSE124413	Low	0	AML with inv(16); t(16;16); CBFB::MYH11	AML with inv(16); t(16;16); CBFB::MYH11	13-39	Acute myeloid leukemia (AML)	Negative or Unknown	AML with inv(16); t(16;16); CBFB::MYH11
200973410090_R07C01	-14.1402	13.4032	-16.0561	13.6121	-1.08341	-18.5057	9.84931	Male	PASDET	19.6301		78.3	98	none	1	Dead	Yes	1	≥10	White	Hispanic or Latino	AAML0531	Diagnosis	No	Yes	46,XY[20]	Validation,TMA		M4	High Risk	1.16164	Normal	Arm A	0.80274	1	1	Negative	≥30		Train Sample	GSE124413	Low	0	AML with mutated NPM1	AML with mutated NPM1	13-39	Acute myeloid leukemia (AML)	Negative or Unknown	AML with mutated NPM1
200973410090_R08C01	-8.48793	-5.9931	-5.17315	13.1879	11.3405	-1.47919	15.3016	Male	PASDIR	16.4767		3.2	24	none	0	Alive	No	0	≥10	White	Not Hispanic or Latino	AAML0531	Diagnosis	No	No	47,XY,+8[3]/46,XY[17]	Validation			Standard Risk	5.57808	Other	Arm A	5.57808	0	0	Negative	<30		Train Sample	GSE124413	Standard	0.5			13-39		Positive
200973410091_R01C01	36.8836	-14.8982	14.4425	-8.39149	-15.0025	-16.9041	19.9595	Female	PATAWB	15.9178		77.6	94	none	0	Dead	No	1	≥10	Black or African American	Not Hispanic or Latino	AAML0531	Diagnosis	Yes	No	46,XX[20]	Validation,TMA		M1	Low Risk	0.0739726	Normal	Arm A	0.0739726	1	0		≥30		Train Sample	GSE124413	Low	0	AML with mutated CEBPA	AML with mutated CEBPA	13-39	Acute myeloid leukemia (AML)	Negative or Unknown	AML with mutated CEBPA
200973410091_R02C01	22.2318	-17.2997	14.1138	-9.28158	1.23998	-11.7242	-17.6783	Female	PATBIP	17.1315		28.3	64	none	1	Dead	Yes	1	≥10	White	Not Hispanic or Latino	AAML0531	Diagnosis	Yes	No	46,XX[20]	Validation,TMA			High Risk	3.32329	Normal	Arm B	2.36986	1	1	Negative	<30		Train Sample	GSE124413	Low	0	AML with mutated CEBPA	AML with mutated CEBPA	13-39	Acute myeloid leukemia (AML)	Negative or Unknown	AML with mutated CEBPA
200973410091_R03C01	17.0286	-12.1674	14.9468	-5.0861	-2.22441	-15.3415	-13.3478	Female	PATBNP	7.29589		122.2	84	DEK-NUP214,DEK-NUP214,DEK-NUP214	0	Dead	Yes	1	<10	White	Not Hispanic or Latino	AAML0531	Diagnosis	No	No	46,XX[25] FISH showed ETOx3 in 5% of the nuclei, but not seen by cytogenetics.	Validation,TMA		Not classified	High Risk	4.16438	Normal	Arm A	0.216438	1	1	Positive	≥30		Train Sample	GSE124413	High	1	AML with t(6;9); DEK::NUP214	AML with t(6;9); DEK::NUP214	5-13	Acute myeloid leukemia (AML)	Negative or Unknown	AML with t(6;9); DEK::NUP214
200973410091_R04C01	23.4845	8.05067	15.3103	2.49407	11.357	11.4654	13.4093	Female	PATBUR	4.29041		2.7	60	KMT2A-MLLT11,KMT2A-MLLT11,KMT2A-MLLT11	0	Alive	No	0	<10	White	Not Hispanic or Latino	AAML0531	Diagnosis	No	No	46,XX,t(1;11)(q21;q23),add(4)(p16),add(18)(p11.2)[13]/48,idem,+6,add(9)(q34), +21[6]/46,XX[1]	Validation,TMA		M4	Standard Risk	4.46575	MLL	Arm B	4.46575	0	0	Negative	<30		Train Sample	GSE124413	Standard	0.5	AML with t(v;11q23); KMT2A-r	AML with t(v;11q23); KMT2A-r	0-5	Acute myeloid leukemia (AML)	Negative or Unknown	AML with t(v;11q23); KMT2A-r
200973410091_R05C01	-0.583038	7.21863	-13.0658	-4.49826	-17.9094	5.72856	18.9036	Female	PATBVX	19.8219		64.7	37	CBFB-MYH11,CBFB-MYH11,CBFB-MYH11, JARID2-PTP4A1	0	Alive	No	0	≥10	White	Hispanic or Latino	AAML0531	Diagnosis	No	No	46,XX,inv(16)(p13.1q22)[20]	Validation,TMA		M4	Low Risk	3.00274	inv(16)	Arm B	3.00274	0	0	Negative	≥30		Train Sample	GSE124413	Low	0	AML with inv(16); t(16;16); CBFB::MYH11	AML with inv(16); t(16;16); CBFB::MYH11	13-39	Acute myeloid leukemia (AML)	Negative or Unknown	AML with inv(16); t(16;16); CBFB::MYH11
200973410091_R06C01	22.084	-14.7712	13.4163	-6.95956	2.31788	-13.1224	-16.7031	Male	PATBVJ	7.66849		15.7	82	none	0	Alive	Yes	0	<10	White	Not Hispanic or Latino	AAML0531	Diagnosis	No	No	47,XY,+8[19]/46,XY[1]	Validation		M1	High Risk	5.06575	Other	Arm B	5.06575	0	0		<30		Train Sample	GSE124413	High	1			5-13		Positive
200973410091_R07C01	-0.54703	3.29747	-11.7269	-7.54659	-15.8966	6.6245	19.9276	Male	PATBYV	14.7123		56.6	90	CBFB-MYH11,CBFB-MYH11,CBFB-MYH11	0	Alive	No	0	≥10	White	Not Hispanic or Latino	AAML0531	Diagnosis	No	No	46,XY,inv(16)(p13.1q22)[20]	Validation,TMA			Low Risk	4.6	inv(16)	Arm B	4.6	0	0		≥30		Train Sample	GSE124413	Low	0	AML with inv(16); t(16;16); CBFB::MYH11	AML with inv(16); t(16;16); CBFB::MYH11	13-39	Acute myeloid leukemia (AML)	Negative or Unknown	AML with inv(16); t(16;16); CBFB::MYH11
200973410091_R08C01	-1.26207	3.36288	-12.354	-8.00969	-15.7605	6.75635	20.0466	Female	PARYTI	16.7233		61.2	26	CBFB-MYH11,CBFB-MYH11,CBFB-MYH11	1	Dead	No	1	≥10	Other	Hispanic or Latino	AAML0531	Diagnosis			48,XX,+14,inv(16)(p13.1q22),+22[20]	Validation,TMA		M4	Low Risk	4.13425	inv(16)	Arm B	1.06027	1	1		≥30		Train Sample	GSE124413	Low	0	AML with inv(16); t(16;16); CBFB::MYH11	AML with inv(16); t(16;16); CBFB::MYH11	13-39	Acute myeloid leukemia (AML)	Negative or Unknown	AML with inv(16); t(16;16); CBFB::MYH11
200973410095_R01C01	14.9543	-9.81293	13.1435	-8.25572	-0.0096454	-14.6625	-12.4641	Female	PATMNY	16.663		23.1	70.8	NUP98-NSD1,NUP98-NSD1,NUP98-NSD1	0	Alive	Yes	0	≥10	White	Not Hispanic or Latino	AAML0531	Diagnosis	No	No	46,XX[20]	Validation,TMA		M5	High Risk	4.28493	Normal	Arm A	0.194521	1	1	Negative	<30		Train Sample	GSE124413	High	1	AML with NUP98-fusion	AML with NUP98-fusion	13-39	Acute myeloid leukemia (AML)	Negative or Unknown	AML with other recurring translocations
200973410095_R02C01	0.235431	39.4345	8.49265	17.2905	-11.0273	-13.6876	10.9875	Male	PASREH	7.14521		42.4	68	RUNX1-RUNX1T1,RUNX1-RUNX1T1	0	Alive	No	0	<10	White	Hispanic or Latino	AAML0531	Diagnosis	No	No	46,XY,t(8;21)(q22;q22)[10]/46,idem,add(7)(q31)[10]	Validation,TMA		M1	Low Risk	5.1589	t(8;21)	Arm B	5.1589	0	0	Negative	≥30		Train Sample	GSE124413	Low	0	AML with t(8;21); RUNX1::RUNX1T1	AML with t(8;21); RUNX1::RUNX1T1	5-13	Acute myeloid leukemia (AML)	Negative or Unknown	AML with t(8;21); RUNX1::RUNX1T1
200973410095_R03C01	-29.1799	20.0833	-12.5877	12.5762	15.0923	4.19189	-14.4827	Male	PASRRL	0.276712		61	82	none	0	Dead	No	1	<10	White	Not Hispanic or Latino	AAML0531	Diagnosis	No	No	46,XY[20]	Validation			Standard Risk	0.00273973	Normal	Arm A	0.00273973	1	0		≥30		Train Sample	GSE124413	High	1			0-5		Negative or Unknown
200973410095_R04C01	18.8908	-10.3916	14.0963	-5.06437	0.952549	-14.9611	-13.8757	Female	PARYHR	11.6959		139.9	51.6	none	0	Alive	No	0	≥10	Asian	Not Hispanic or Latino	AAML0531	Diagnosis	No	No	46,XX[20]	Validation,TMA		M2	Standard Risk	6.53699	Normal	Arm B	0.194521	1	1	Positive	≥30		Train Sample	GSE124413	Low	0			5-13		Negative or Unknown
200973410095_R05C01	29.0742	11.2866	12.8804	12.6718	7.1136	14.2769	-16.1812	Male	PATGXE	2.24384		43.7	95	KMT2A-MLLT10,KMT2A-MLLT10,KMT2A-MLLT10	1	Alive	No	0	<10	Asian	Not Hispanic or Latino	AAML0531	Diagnosis	No	No	46,X,inv(Y)(p11.2q11.23)?c,ins(10;11)(p12:q23q12)[21]	Validation		M5	Standard Risk	4.62466	MLL	Arm B	1.2274	1	1		≥30		Train Sample	GSE124413	High	1	AML with t(v;11q23); KMT2A-r	AML with t(v;11q23); KMT2A-r	0-5	Acute myeloid leukemia (AML)	Negative or Unknown	AML with t(v;11q23); KMT2A-r
200973410095_R06C01	-2.52931	5.94003	-14.3899	-6.11824	-16.7012	5.24237	19.3576	Male	PASFJB	11.3726		133.7	92	CBFB-MYH11,CBFB-MYH11	1	Dead	No	1	≥10	White	Not Hispanic or Latino	AAML0531	Diagnosis	No	No	46,XY,inv(16)(p13.1q22)[29]	Discovery,Validation		M4	Low Risk	1.63014	inv(16)	Arm A	0.810959	1	1		≥30		Train Sample	GSE124413	Low	0	AML with inv(16); t(16;16); CBFB::MYH11	AML with inv(16); t(16;16); CBFB::MYH11	5-13	Acute myeloid leukemia (AML)	Negative or Unknown	AML with inv(16); t(16;16); CBFB::MYH11
200973410095_R07C01	-1.13569	40.3153	7.44288	18.045	-11.8714	-12.5762	11.1719	Male	PASRZX	16.5288		27	50	RUNX1-RUNX1T1,RUNX1-RUNX1T1,RUNX1-RUNX1T1	1	Alive	No	0	≥10	White	Not Hispanic or Latino	AAML0531	Diagnosis	No	No	46,XY,t(8;21)(q22;q22)[18]/92,idem x2[2]	Validation,TMA		M2	Low Risk	2.26849	t(8;21)	Arm B	1.36986	1	1		<30		Train Sample	GSE124413	Low	0	AML with t(8;21); RUNX1::RUNX1T1	AML with t(8;21); RUNX1::RUNX1T1	13-39	Acute myeloid leukemia (AML)	Negative or Unknown	AML with t(8;21); RUNX1::RUNX1T1
200973410095_R08C01	15.2057	-12.0269	13.8208	-7.27718	-1.165	-15.3261	-12.5892	Male	PAPUSR	3.03836		48	84.2	none	1	Dead	Yes	1	<10		Not Hispanic or Latino	AAML0531	Diagnosis	No	No	47,XY,+8[15]/46,XY[5]	Validation,TMA			High Risk	0.909589	Other	Arm A	0.627397	1	1		≥30		Train Sample	GSE124413	High	1			0-5		Positive
200973410096_R01C01	20.3094	-18.8913	12.4367	-10.8203	2.48985	-11.9557	-15.9116	Female	PASLTS	12.5644		88.7	89	KMT2A-ELL,KMT2A-ELL,KMT2A-ELL	0	Alive	No	0	≥10	White	Not Hispanic or Latino	AAML0531	Diagnosis	No	No	46,XX,inv(2)(p11.2q13)?c,t(11;19)(q23;p13.1)[19]/46,XX,inv(2)(p11.2q13)?c	Validation,TMA		M5	Standard Risk	5.32055	MLL	Arm B	5.32055	0	0	Negative	≥30		Train Sample	GSE124413	Standard	0.5	AML with t(v;11q23); KMT2A-r	AML with t(v;11q23); KMT2A-r	5-13	Acute myeloid leukemia (AML)	Negative or Unknown	AML with t(v;11q23); KMT2A-r
200973410096_R02C01	-27.117	-22.0648	-13.4519	-16.0317	20.2628	12.0631	0.340593	Male	PASLTF	16.8685		49.2	81	CBFA2T3-GLIS2	0	Alive	No	0	≥10	White	Hispanic or Latino	AAML0531	Diagnosis	Yes	No	46,XY[20]	Validation,TMA			Low Risk	5.18082	Normal	Arm B	5.18082	0	0	Negative	≥30		Train Sample	GSE124413	Low	0	AML with CBFA2T3::GLIS2,AML with mutated CEBPA	AML with CBFA2T3::GLIS2	13-39	Acute myeloid leukemia (AML)	Negative or Unknown	AML with other recurring translocations
200973410096_R03C01	21.1099	-10.5006	14.1637	-4.60093	2.10066	-14.5068	-14.973	Female	PASLYX	14.7726		58.2	76	none	1	Dead	Yes	1	≥10	White	Hispanic or Latino	AAML0531	Diagnosis	No	Yes	46,XX[20]	Validation,TMA		M4	High Risk	0.915068	Normal	Arm A	0.545205	1	1	Negative	≥30		Train Sample	GSE124413	Low	0	AML with mutated NPM1	AML with mutated NPM1	13-39	Acute myeloid leukemia (AML)	Negative or Unknown	AML with mutated NPM1
200973410096_R04C01	-1.75334	40.3505	7.24897	18.8009	-11.9573	-12.9998	10.6548	Male	PASMPC	15.3425		18.8	47	RUNX1-RUNX1T1,RUNX1-RUNX1T1,RUNX1-RUNX1T1	0	Alive	No	0	≥10	White	Hispanic or Latino	AAML0531	Diagnosis	No	No	45,X,-Y,t(8;21)(q22;q22),del(11)(q21q22)[20]	Validation		M2	Low Risk	5.40274	t(8;21)	Arm A	5.40274	0	0	Negative	<30		Train Sample	GSE124413	Low	0	AML with t(8;21); RUNX1::RUNX1T1	AML with t(8;21); RUNX1::RUNX1T1	13-39	Acute myeloid leukemia (AML)	Negative or Unknown	AML with t(8;21); RUNX1::RUNX1T1
200973410096_R05C01	-4.91318	38.1068	7.31633	21.5954	-11.3459	-11.0098	11.2911	Female	PASNAL	17.9699		4.1	60	RUNX1-RUNX1T1,RUNX1-RUNX1T1,RUNX1-RUNX1T1	0	Alive	No	0	≥10	White	Not Hispanic or Latino	AAML0531	Diagnosis	No	No	46,XX,t(8;21)(q22;q22)[4]/45,idem,-X[16]	Validation		M2	Low Risk	5.01644	t(8;21)	Arm B	5.01644	0	0	Negative	<30		Train Sample	GSE124413	Low	0	AML with t(8;21); RUNX1::RUNX1T1	AML with t(8;21); RUNX1::RUNX1T1	13-39	Acute myeloid leukemia (AML)	Negative or Unknown	AML with t(8;21); RUNX1::RUNX1T1
200973410096_R06C01	-41.1678	9.08333	-15.9379	-4.67225	12.4849	12.0525	16.85	Male	PASNDA	1.97808		47	50	none	0	Alive	No	0	<10	White	Hispanic or Latino	AAML0531	Diagnosis	No	No	47,XY,+21[17]/46,XY[3]	Validation			Standard Risk	6.0137	Other	Arm A	6.0137	0	0	Negative	≥30		Train Sample	GSE124413	Standard	0.5			0-5		Negative or Unknown
200973410096_R07C01	-27.3149	22.1714	-12.5106	12.8895	16.0209	2.12825	-16.5868	Female	PASNIY	2.55342		212.9	55	KMT2A-MLLT3,KMT2A-MLLT3	0	Alive	No	0	<10	White	Hispanic or Latino	AAML0531	Diagnosis	No	No	48,XX,t(5;9;11;9)(q11.2;p22;q23;q22),+der(5)(t(5;9;11;9),+8[20]	Validation,TMA		M5	Standard Risk	5.37534	MLL	Arm A	5.37534	0	0	Negative	≥30		Train Sample	GSE124413	Standard	0.5	AML with t(v;11q23); KMT2A-r	AML with t(v;11q23); KMT2A-r	0-5	Acute myeloid leukemia (AML)	Positive	AML with t(v;11q23); KMT2A-r
200973410096_R08C01	0.214557	38.922	8.92522	17.5412	-11.8786	-11.8359	11.6109	Female	PASPKE	8.76712		11.9	73	RUNX1-RUNX1T1,RUNX1-RUNX1T1	0	Alive	No	0	<10	Black or African American	Not Hispanic or Latino	AAML0531	Diagnosis	No	No	46,XX,t(5;21;8)(q31;q22;q22)[20]	Discovery,Validation		M4	Low Risk	5.55068	t(8;21)	Arm B	5.55068	0	0		<30		Train Sample	GSE124413	Low	0	AML with t(8;21); RUNX1::RUNX1T1	AML with t(8;21); RUNX1::RUNX1T1	5-13	Acute myeloid leukemia (AML)	Negative or Unknown	AML with t(8;21); RUNX1::RUNX1T1
200973410100_R01C01	36.496	-14.2443	15.5805	-8.27858	-14.7445	-16.7749	19.4982	Female	PASVWW	5.3863		26.4	51	none	0	Alive	No	0	<10	White	Not Hispanic or Latino	AAML0531	Diagnosis	Yes	No	46,XX,del(11)(q14q23.1)[12]/46,XX[8]	Validation,TMA			Low Risk	0.090411	Other	Arm B	0.090411	0	0		<30		Train Sample	GSE124413	Low	0	AML with mutated CEBPA	AML with mutated CEBPA	5-13	Acute myeloid leukemia (AML)	Negative or Unknown	AML with mutated CEBPA
200973410100_R02C01	-37.8793	-7.08652	-11.898	-14.4992	-11.3142	18.5351	-10.3755	Female	PASUHK	1.50411		14.8	27		1	Dead	No	1	<10	White	Hispanic or Latino	AAML0531	Diagnosis	No	No	45,XX,dic(4;20)(q12;q11.2),der(7)(t(1;7)(q25;p22),t(8;16)(q13;q11.2),der(14)(4qter->4q12::20q11.2->20q?13.3::14p12->14qter)[14]/46,XX[6]	Validation,TMA		M5	Standard Risk	0.671233	Other	Arm A	0.60274	1	1	Negative	<30		Train Sample	GSE124413	Standard	0.5	AML with t(8;16); KAT6A::CREBBP	AML with t(8;16); KAT6A::CREBBP	0-5	Acute myeloid leukemia (AML)	Negative or Unknown	AML with other recurring translocations
200973410100_R03C01	-41.0747	9.08083	-15.9776	-4.73028	12.5256	12.032	16.8218	Female	PASTTJ	1.65479		43.7	61	none	0	Alive	No	0	<10	White	Hispanic or Latino	AAML0531	Diagnosis	No	No	47,XX,add(3)(q21),add(5)(p14),add(10)(q26),der(11)add(11)(p13)del(11)(q13q22),+21[21]	Validation		M7	Standard Risk	5.71507	Other	Arm A	5.71507	0	0	Negative	≥30		Train Sample	GSE124413	Standard	0.5			0-5		Negative or Unknown
200973410100_R04C01	-25.8361	-16.3686	-15.4941	-9.67933	13.4451	10.6789	14.1679	Female	PASFEW	1.1726		18.6	89	CBFA2T3-GLIS2,CBFA2T3-GLIS2	1	Dead	No	1	<10	White		AAML0531	Diagnosis	No	No	46,XX,add(22)(q13.3)[18]/46,XX[2]	Discovery,Validation		M7	Standard Risk	0.857534	Other	Arm A	0.591781	1	1	Positive	<30		Train Sample	GSE124413	High	1	AML with CBFA2T3::GLIS2	AML with CBFA2T3::GLIS2	0-5	Acute myeloid leukemia (AML)	Negative or Unknown	AML with other recurring translocations
200973410100_R05C01	24.608	-21.8818	11.2398	3.03547	21.182	15.9541	9.13041	Male	PARPBF	17.6		20	60	FUS-FEV,FUS-FEV	0	Dead	No	1	≥10	White	Not Hispanic or Latino	AAML0531	Diagnosis	No	No	46,XY,add(2)(q35)[5]/46,sl,del(9)(q12q32)[3]/47,sdl1,+8[12]	Validation			Standard Risk	0.230137	Other	Arm A	0.230137	1	0	Negative	<30		Train Sample	GSE124413	High	1			13-39		Positive
200973410100_R06C01	-30.849	22.0604	-13.148	11.4517	17.1876	4.70331	-14.6513	Female	PASSVI	15.7589		9.7	60	KAT6A-CREBBP,KAT6A-CREBBP,KAT6A-CREBBP	0	Dead	No	1	≥10	Black or African American	Hispanic or Latino	AAML0531	Diagnosis	No	No	46,X,t(X;16;8)(q22;p13.3;p11.2)[14]/46,XX[6]	Validation,TMA			Standard Risk	0.542466	Other	Arm B	0.542466	1	0		<30		Train Sample	GSE124413	High	1	AML with t(8;16); KAT6A::CREBBP	AML with t(8;16); KAT6A::CREBBP	13-39	Acute myeloid leukemia (AML)	Negative or Unknown	AML with other recurring translocations
200973410100_R07C01	-29.3657	18.2802	-14.6368	11.937	15.0507	5.59536	-14.8555	Female	PASPWZ	0.0273973		191.9	50	KAT6A-EP300,KAT6A-EP300	1	Dead	No	1	<10	White	Hispanic or Latino	AAML0531	Diagnosis	No	No	46,XX,inv(7)(q11.2q22),t(8;22)(p11.2;q13.3)[20]/46,XXc	Validation			Standard Risk	0.479452	Other	Arm A	0.309589	1	1		≥30		Train Sample	GSE124413	Standard	0.5	AML with t(8;16); KAT6A::CREBBP	AML with t(8;16); KAT6A::CREBBP	0-5	Acute myeloid leukemia (AML)	Negative or Unknown	AML with other recurring translocations
200973410100_R08C01	-23.415	-20.5257	-11.5231	-9.24823	11.3726	11.2501	13.9396	Male	PASNLR	0.158904		54.7		KAT6A-CREBBP,KAT6A-NCOA2	0	Dead	No	1	<10	Black or African American	Not Hispanic or Latino	AAML0531	Diagnosis	No	No	46,XY,del(4)(p12p15.2),der(8)(8pter->8p22::16q22->16q24:: 16q12.1->16q23::4p12->4p15.2::8p11.2->8qter),der(16)(16pter->16q12.1::8p12->8p22::16q23->16qter),del(16)(q22q24)[14]/46,XY[7]	Validation		M5	Standard Risk	0.542466	Other	Arm A	0.542466	1	0	Positive	≥30		Train Sample	GSE124413	High	1	AML with t(8;16); KAT6A::CREBBP	AML with t(8;16); KAT6A::CREBBP	0-5	Acute myeloid leukemia (AML)	Negative or Unknown	AML with other recurring translocations
200973410114_R01C01	-29.4471	23.192	-12.3717	11.3905	17.1796	3.23773	-14.7219	Male	PARAEF	13.7123		1.8	81	KMT2A-MLLT3,KMT2A-MLLT3,KMT2A-MLLT3	0	Alive		0	≥10	White	Not Hispanic or Latino	AAML0531	Diagnosis	No	No	46,XY,t(9;11)(p22;q23)[17]/52,idem,+7,+8,+der(9)t(9;11),+15,+17,+21[1]/46,XY[2]	Validation		M5	Standard Risk	7.78082	MLL	Arm B	7.78082	0	0	Negative	<30		Train Sample	GSE124413	Standard	0.5	AML with t(v;11q23); KMT2A-r	AML with t(v;11q23); KMT2A-r	13-39	Acute myeloid leukemia (AML)	Positive	AML with t(v;11q23); KMT2A-r
200973410114_R02C01	38.7012	-12.9516	13.3671	-8.77174	-14.8846	-17.8224	17.9797	Male	PASBBE	10.6548		439.2	72		1	Alive	Yes	0	≥10	White	Not Hispanic or Latino	AAML0531	Diagnosis	Yes	No	46,XY,del(7)(p11.2p15)[6]/46,XY[64]	Discovery,Validation,TMA		M4	Low Risk	6.14795	Other	Arm A	0.936986	1	1	Negative	≥30		Train Sample	GSE124413	High	1	AML with mutated CEBPA	AML with mutated CEBPA	5-13	Acute myeloid leukemia (AML)	Negative or Unknown	AML with mutated CEBPA
200973410114_R03C01	-32.1753	19.0337	-13.9129	11.5586	16.496	7.51802	-13.3484	Male	PARPZP	1.55068		10.8	73.1	KMT2A-MLLT6,ZBTB16-RARA,KMT2A-MLLT6	1	Dead	No	1	<10		Not Hispanic or Latino	AAML0531	Diagnosis	No	No	46,XY,t(11;17)(q23;q21)[6]/46,idem,add(12)(p11.2)[5]/45,idem,dic(12;14)(p11.2;p11.2)[3]/46,XY[6]	Validation		M2	Standard Risk	0.441096	MLL	Arm B	0.39726	1	1	Negative	<30		Train Sample	GSE124413	High	1	AML with t(v;11q23); KMT2A-r	AML with t(v;11q23); KMT2A-r	0-5	Acute myeloid leukemia (AML)	Negative or Unknown	AML with t(v;11q23); KMT2A-r
200973410114_R04C01	1.04173	39.3652	9.06735	16.7953	-11.2046	-13.6703	11.0944	Female	PAPVKG	15.8411		4.4	79	RUNX1-RUNX1T1,RUNX1-RUNX1T1,RUNX1-RUNX1T1	0	Alive	No	0	≥10	Other	Not Hispanic or Latino	AAML0531	Diagnosis	No	No	45,X,-X,t(8;21)(q22;q22)[20]/46,XX[2]	Validation,TMA		M2	Low Risk	7.73699	t(8;21)	Arm B	7.73699	0	0	Positive	<30		Train Sample	GSE124413	Low	0	AML with t(8;21); RUNX1::RUNX1T1	AML with t(8;21); RUNX1::RUNX1T1	13-39	Acute myeloid leukemia (AML)	Negative or Unknown	AML with t(8;21); RUNX1::RUNX1T1
200973410114_R05C01	-2.96484	38.6109	8.2094	19.6466	-10.551	-11.2912	12.0541	Male	PARTST	3.38082		123.4	56	RUNX1-RUNX1T1,RUNX1-RUNX1T1	0	Alive	No	0	<10	White	Not Hispanic or Latino	AAML0531	Diagnosis	No	No	46,XY,t(8;21)(q22;q22)[3]/47,idem,+8[18]	Validation,TMA		M2	Low Risk	6.51781	t(8;21)	Arm A	6.51781	0	0		≥30		Train Sample	GSE124413	Low	0	AML with t(8;21); RUNX1::RUNX1T1	AML with t(8;21); RUNX1::RUNX1T1	0-5	Acute myeloid leukemia (AML)	Positive	AML with t(8;21); RUNX1::RUNX1T1
200973410114_R06C01	23.2074	-20.4301	13.2082	-10.3628	3.43851	-10.7929	-18.2402	Female	PATKEA	11.263		5	60	none	0	Dead	No	1	≥10	Black or African American	Hispanic or Latino	AAML0531	Diagnosis	No	No	45,XX,-7,del(19)(p13.1)[18]/46,XX[2]	Validation		M2	High Risk	0.526027	Other	Arm A	0.526027	1	0	Positive	<30		Train Sample	GSE124413	High	1			5-13		Negative or Unknown
200973410114_R07C01	13.8487	-11.6278	13.9264	-7.23987	-2.302	-16.2321	-11.5636	Male	PASCBW	14.8384		11.4	88	none	0	Alive	No	0	≥10	White	Not Hispanic or Latino	AAML0531	Diagnosis	No	Yes	46,XY[21]	Validation,TMA		M5	Low Risk	3.72603	Normal	Arm B	3.72603	0	0		<30		Train Sample	GSE124413	Low	0	AML with mutated NPM1	AML with mutated NPM1	13-39	Acute myeloid leukemia (AML)	Negative or Unknown	AML with mutated NPM1
200973410114_R08C01	8.54966	-22.4783	10.3352	-11.4664	15.4698	12.353	-17.64	Female	PARBLP	14.7808		4.3	69	none	0	Dead	No	1	≥10	White	Not Hispanic or Latino	AAML0531	Diagnosis	No	Yes	46,XX,add(13)(q32)c	Validation,TMA		M4	Low Risk	0.468493	Normal	Arm A	0.468493	1	0	Negative	<30		Train Sample	GSE124413	Low	0	AML with mutated NPM1	AML with mutated NPM1	13-39	Acute myeloid leukemia (AML)	Negative or Unknown	AML with mutated NPM1
200973410123_R01C01	-2.88255	1.35128	-13.0202	-7.04322	-15.0059	8.24515	18.7224	Male	PARPWL	2.09863		134.5	77	CBFB-MYH11,CBFB-MYH11	0	Alive	No	0	<10	Black or African American	Not Hispanic or Latino	AAML0531	Diagnosis	No	No	47,XY,inv(16)(p13.1q22),+22[13]/48,idem,+8[2]	Discovery,Validation,TMA		M4	Low Risk	3.28493	inv(16)	Arm B	3.28493	0	0	Negative	≥30		Train Sample	GSE124413	Low	0	AML with inv(16); t(16;16); CBFB::MYH11	AML with inv(16); t(16;16); CBFB::MYH11	0-5	Acute myeloid leukemia (AML)	Positive	AML with inv(16); t(16;16); CBFB::MYH11
200973410123_R02C01	3.79871	2.01747	-7.14494	-4.88471	-16.5467	7.22011	19.0061	Male	PARUTH	9.46301		42.5	61	CBFB-MYH11	1	Dead	No	1	<10	White	Not Hispanic or Latino	AAML0531	Diagnosis	No	No	46,XY[20].nuc ish CBFBx3[22%]	Discovery,Validation,TMA			Standard Risk	3.86849	Normal	Arm B	1.33699	1	1	Negative	≥30		Train Sample	GSE124413	Low	0	AML with inv(16); t(16;16); CBFB::MYH11	AML with inv(16); t(16;16); CBFB::MYH11	5-13	Acute myeloid leukemia (AML)	Negative or Unknown	AML with inv(16); t(16;16); CBFB::MYH11
200973410123_R03C01	-0.339702	6.32335	-12.5796	-5.0865	-17.4589	5.86074	19.117	Female	PARUSN	10.4548		160.7	78	CBFB-MYH11,CBFB-MYH11,CBFB-MYH11	1	Alive	No	0	≥10	White	Not Hispanic or Latino	AAML0531	Diagnosis	No	No	46,XX,add(5)(q33),del(7)(q22),inv(16)(p13.1q22)[19]/46,XX[1]	Validation,TMA		M4	Low Risk	6.73699	inv(16)	Arm A	0.791781	1	1	Negative	≥30		Train Sample	GSE124413	Low	0	AML with inv(16); t(16;16); CBFB::MYH11	AML with inv(16); t(16;16); CBFB::MYH11	5-13	Acute myeloid leukemia (AML)	Negative or Unknown	AML with inv(16); t(16;16); CBFB::MYH11
200973410123_R04C01	29.458	10.8893	12.7757	12.9574	7.29691	14.0993	-16.0714	Male	PARWXU	1.52603		246.6		none	1	Alive	No	0	<10		Not Hispanic or Latino	AAML0531	Diagnosis	No	No	46,XY,del(11)(p11.2p15)[15]/46,XY[5]	Discovery, Validation			Standard Risk	6.32603	Other	Arm B	1.20274	1	1	Negative	≥30		Train Sample	GSE124413	Standard	0.5			0-5		Negative or Unknown
200973410123_R05C01	-7.56726	-22.8287	-20.4939	-3.01927	8.09546	-9.40631	-16.0009	Male	PASDGX	16.3644		75.2	95	KMT2A-MLLT4,KMT2A-MLLT4	0	Alive	No	0	≥10	White	Not Hispanic or Latino	AAML0531	Diagnosis	No	No	46,XY,t(1;12)(p36.1;q13),add(4)(q25),t(6;11)(q27;q23),t(7;20)(q22;q13)[21]/46,XY[1]	Validation,TMA		M5	Standard Risk	4.85205	MLL	Arm B	4.85205	0	0	Negative	≥30		Train Sample	GSE124413	High	1	AML with t(v;11q23); KMT2A-r	AML with t(v;11q23); KMT2A-r	13-39	Acute myeloid leukemia (AML)	Negative or Unknown	AML with t(v;11q23); KMT2A-r
200973410123_R06C01	-31.1266	16.5569	-15.4314	12.0279	14.4188	8.23839	-13.8266	Female	PASFWI	0.315068		76.2	55	KMT2A-ELL,add(11)(q23),KMT2A-ELL	1	Dead	No	1	<10	White	Not Hispanic or Latino	AAML0531	Diagnosis	No	No	46,XX,cryp add(11)(q23). ish MLL sep	Validation		M4	Standard Risk	0.887671	MLL	Arm A	0.808219	1	1	Positive	≥30		Train Sample	GSE124413	Standard	0.5	AML with t(v;11q23); KMT2A-r	AML with t(v;11q23); KMT2A-r	0-5	Acute myeloid leukemia (AML)	Negative or Unknown	AML with t(v;11q23); KMT2A-r
200973410123_R07C01	0.305496	40.2345	8.13962	17.1739	-11.7425	-13.5959	10.8923	Female	PASHYZ	4.64384		30.3	37.8	RUNX1-RUNX1T1,RUNX1-RUNX1T1	1	Dead	No	1	<10	White	Not Hispanic or Latino	AAML0531	Diagnosis	No	No	45,X,-X,t(8;21)(q22;q22)[20]	Discovery,Validation,TMA		M2	Low Risk	1.1863	t(8;21)	Arm A	0.821918	1	1	Negative	≥30		Train Sample	GSE124413	Low	0	AML with t(8;21); RUNX1::RUNX1T1	AML with t(8;21); RUNX1::RUNX1T1	0-5	Acute myeloid leukemia (AML)	Negative or Unknown	AML with t(8;21); RUNX1::RUNX1T1
200973410123_R08C01	3.10513	37.2762	11.7344	15.9565	-11.161	-12.9896	11.6086	Male	PASJEJ	17.3562		33.5	56	RUNX1-RUNX1T1,RUNX1-RUNX1T1	0	Alive	No	0	≥10	White	Not Hispanic or Latino	AAML0531	Diagnosis	No	No	45,X,-Y,add(2)(q34),t(8;21)(q22;q22)[20]	Validation,TMA		M2	Low Risk	5.42466	t(8;21)	Arm A	5.42466	0	0	Positive	≥30		Train Sample	GSE124413	Low	0	AML with t(8;21); RUNX1::RUNX1T1	AML with t(8;21); RUNX1::RUNX1T1	13-39	Acute myeloid leukemia (AML)	Negative or Unknown	AML with t(8;21); RUNX1::RUNX1T1
200973410149_R01C01	29.7923	-0.452979	10.3764	5.69329	21.9911	15.5916	11.9415	Male	PATDRL	15.4986		20.3	78	MLLT10-PICALM,MLLT10-PICALM,PICALM-MLLT10	1	Alive	No	0	≥10	White	Not Hispanic or Latino	AAML0531	Diagnosis	No	No	46,XY,t(10;11)(p13;q21)[1]/46,idem,dup(1)(p22p34)[2]/46,XY[18]	Validation,TMA		M0 Undifferentiated	Standard Risk	4.35068	MLL	Arm A	1.4274	1	1		<30		Train Sample	GSE124413	High	1	AML with t(v;11q23); KMT2A-r	AML with t(v;11q23); KMT2A-r	13-39	Acute myeloid leukemia (AML)	Negative or Unknown	AML with t(v;11q23); KMT2A-r
200973410149_R02C01	-3.19832	-7.02913	1.34429	-13.5151	3.81447	11.7199	10.3572	Female	PATDVM	18.5288		7.2	25.4	none	0	Alive	Yes	0	≥10	White	Not Hispanic or Latino	AAML0531	Diagnosis	No	Yes	46,XX[20]	Validation		Not classified	Low Risk	4.71781	Normal	Arm B	4.71781	0	0	Negative	<30		Train Sample	GSE124413	Low	0	AML with mutated NPM1	AML with mutated NPM1	13-39	Acute myeloid leukemia (AML)	Negative or Unknown	AML with mutated NPM1
200973410149_R03C01	-2.91578	3.5735	-13.7066	-7.42909	-16.136	7.39945	19.5176	Female	PATEMK	14.0767		108.9	49	CBFB-MYH11,CBFB-MYH11,CBFB-MYH11	0	Alive	No	0	≥10	White	Not Hispanic or Latino	AAML0531	Diagnosis	No	No	46,XX,inv(16)(p13.1q22)[20]	Validation,TMA		M4	Low Risk	4.41096	inv(16)	Arm A	4.41096	0	0	Negative	≥30		Train Sample	GSE124413	Low	0	AML with inv(16); t(16;16); CBFB::MYH11	AML with inv(16); t(16;16); CBFB::MYH11	13-39	Acute myeloid leukemia (AML)	Negative or Unknown	AML with inv(16); t(16;16); CBFB::MYH11
200973410149_R04C01	4.20778	37.5911	12.0596	14.9063	-11.3769	-13.232	11.6283	Female	PATEIA	5.6		78.2	71	RUNX1-RUNX1T1,RUNX1-RUNX1T1,RUNX1-RUNX1T1	1	Alive	No	0	<10	White	Not Hispanic or Latino	AAML0531	Diagnosis	No	No	45,X,-X,t(8;21)(q22;q22),del(9)(q12q34)[19]	Validation,TMA		M1	Low Risk	4.88219	t(8;21)	Arm A	2.23014	1	1	Negative	≥30		Train Sample	GSE124413	Low	0	AML with t(8;21); RUNX1::RUNX1T1	AML with t(8;21); RUNX1::RUNX1T1	5-13	Acute myeloid leukemia (AML)	Negative or Unknown	AML with t(8;21); RUNX1::RUNX1T1
200973410149_R05C01	3.96834	37.0888	12.3292	15.3434	-11.2266	-13.0727	11.6647	Female	PATEID	2.65479		86.8	30.5	CBFB-MYH11,CBFB-MYH11,CBFB-MYH11	0	Alive	No	0	<10	White	Not Hispanic or Latino	AAML0531	Diagnosis	No	No	46,XX,inv(16)(p13.1q22)[4]/46,XX[30]	Validation,TMA		M4	Low Risk	4.41644	inv(16)	Arm A	4.41644	0	0	Negative	≥30		Train Sample	GSE124413	Low	0	AML with inv(16); t(16;16); CBFB::MYH11	AML with inv(16); t(16;16); CBFB::MYH11	0-5	Acute myeloid leukemia (AML)	Negative or Unknown	AML with inv(16); t(16;16); CBFB::MYH11
200973410149_R06C01	-2.09056	39.5765	7.6794	18.941	-11.6086	-11.9355	11.3947	Male	PATEMV	4.47397		47.3	50	RUNX1-RUNX1T1,RUNX1-RUNX1T1,RUNX1-RUNX1T1	0	Alive	No	0	<10	White	Not Hispanic or Latino	AAML0531	Diagnosis	No	No	45,X,-Y,t(8;21)(q22;q22)[18]/46,XY[2]	Validation,TMA		M2	Low Risk	4.47397	t(8;21)	Arm B	4.47397	0	0	Negative	≥30		Train Sample	GSE124413	Low	0	AML with t(8;21); RUNX1::RUNX1T1	AML with t(8;21); RUNX1::RUNX1T1	0-5	Acute myeloid leukemia (AML)	Negative or Unknown	AML with t(8;21); RUNX1::RUNX1T1
200973410149_R07C01	20.8606	-9.90979	14.0774	-4.2232	2.17154	-14.6749	-14.6245	Male	PATELV	9.75616		23.3	43	NUP98-HOXD13,NUP98-HOXD13	0	Alive	No	0	<10	Asian	Not Hispanic or Latino	AAML0531	Diagnosis	No	Yes	46,XY[20]	Validation,TMA		M2	Low Risk	4.29863	Normal	Arm A	4.29863	0	0	Negative	<30		Train Sample	GSE124413	Low	0	AML with NUP98-fusion,AML with mutated NPM1	AML with NUP98-fusion	5-13	Acute myeloid leukemia (AML)	Negative or Unknown	AML with other recurring translocations
200973410149_R08C01	-1.1826	3.91316	-12.5158	-7.32401	-16.0399	6.24305	19.8395	Male	PATEWX	18.0164		50	95	CBFB-MYH11,CBFB-MYH11,CBFB-MYH11	0	Alive	No	0	≥10	White	Not Hispanic or Latino	AAML0531	Diagnosis	No	No	46,XY,inv(16)(p13.1q22)[16]/46,XY[4]	Validation,TMA		M4	Low Risk	3.32329	inv(16)	Arm A	3.32329	0	0		≥30		Train Sample	GSE124413	Low	0	AML with inv(16); t(16;16); CBFB::MYH11	AML with inv(16); t(16;16); CBFB::MYH11	13-39	Acute myeloid leukemia (AML)	Negative or Unknown	AML with inv(16); t(16;16); CBFB::MYH11
200973410150_R01C01	-2.97191	39.4169	7.24539	19.9951	-11.3338	-12.5554	10.8598	Male	PASWPT	9.41918		44.2	72	RUNX1-RUNX1T1,RUNX1-RUNX1T1	1	Dead	No	1	<10	Other	Hispanic or Latino	AAML0531	Diagnosis	No	No	45,X,-Y,t(8;21)(q22;q22)[9}/46,idem,+4[11]	Discovery,Validation,TMA		M2	Low Risk	1.41918	t(8;21)	Arm A	1.08219	1	1		≥30		Train Sample	GSE124413	Low	0	AML with t(8;21); RUNX1::RUNX1T1	AML with t(8;21); RUNX1::RUNX1T1	5-13	Acute myeloid leukemia (AML)	Negative or Unknown	AML with t(8;21); RUNX1::RUNX1T1
200973410150_R02C01	-24.6316	16.3184	-19.9539	-0.611458	9.23021	-7.8951	-16.1474	Female	PASWTY	13.9973		9.4	92	KMT2A-MLLT3,KMT2A-MLLT3	1	Alive	No	0	≥10	White	Not Hispanic or Latino	AAML0531	Diagnosis	No	No	46,XX,t(9;11)(p22;q23)[17]/46,XX[9]	Validation,TMA			Standard Risk	4.69315	MLL	Arm A	0.945205	1	1		<30		Train Sample	GSE124413	Standard	0.5	AML with t(v;11q23); KMT2A-r	AML with t(v;11q23); KMT2A-r	13-39	Acute myeloid leukemia (AML)	Negative or Unknown	AML with t(v;11q23); KMT2A-r
200973410150_R03C01	2.17319	37.5459	10.7252	16.6452	-11.3619	-12.0751	11.8469	Female	PASXAH	6.60274		8.9	72	RUNX1-RUNX1T1,RUNX1-RUNX1T1,RUNX1-RUNX1T1	0	Alive	No	0	<10	Black or African American	Not Hispanic or Latino	AAML0531	Diagnosis	No	No	46,XX,t(8;21)(q22;q22)[14]/91,idemx2,-11[6]	Validation,TMA		M2	Low Risk	5.25479	t(8;21)	Arm B	5.25479	0	0	Negative	<30		Train Sample	GSE124413	Low	0	AML with t(8;21); RUNX1::RUNX1T1	AML with t(8;21); RUNX1::RUNX1T1	5-13	Acute myeloid leukemia (AML)	Negative or Unknown	AML with t(8;21); RUNX1::RUNX1T1
200973410150_R04C01	0.170516	5.64145	-11.8966	-5.3405	-17.0882	5.95556	19.1901	Female	PASXAP	11.4822		65.5	68	CBFB-MYH11,CBFB-MYH11,CBFB-MYH11	0	Alive	No	0	≥10	White	Not Hispanic or Latino	AAML0531	Diagnosis	No	No	46,XX,inv(16)(p13.1q22)[20]	Validation,TMA			Low Risk	4.79452	inv(16)	Arm B	4.79452	0	0	Negative	≥30		Train Sample	GSE124413	Low	0	AML with inv(16); t(16;16); CBFB::MYH11	AML with inv(16); t(16;16); CBFB::MYH11	5-13	Acute myeloid leukemia (AML)	Negative or Unknown	AML with inv(16); t(16;16); CBFB::MYH11
200973410150_R05C01	22.3443	-17.6128	13.8379	-9.39211	1.96496	-11.624	-17.5843	Male	PASXLJ	15.1808		0.2	91	none	1	Dead	Yes	1	≥10	Asian	Not Hispanic or Latino	AAML0531	Diagnosis	No	No	46,XY[20]	Validation		M6	Standard Risk	1.20274	Normal	Arm A	0.928767	1	1	Negative	<30		Train Sample	GSE124413	Standard	0.5			13-39		Negative or Unknown
200973410150_R06C01	-31.2274	15.3244	-16.2278	12.0019	13.9569	9.02256	-13.9137	Female	PASXKT	0.767123		264	70	KMT2A-SEPT9,KMT2A-SEPT9,KMT2A-SEPT9	0	Alive	No	0	<10	White	Not Hispanic or Latino	AAML0531	Diagnosis	No	No	46,XX,t(11;17)(q23;q25)[20]	Validation,TMA		M5	Standard Risk	4.76712	MLL	Arm B	4.76712	0	0	Negative	≥30		Train Sample	GSE124413	Standard	0.5	AML with t(v;11q23); KMT2A-r	AML with t(v;11q23); KMT2A-r	0-5	Acute myeloid leukemia (AML)	Negative or Unknown	AML with t(v;11q23); KMT2A-r
200973410150_R07C01	24.4368	-22.0754	11.3215	2.76757	21.0439	15.779	8.77482	Female	PASXNR	2.43836		165.4	71.5	FUS-ERG,FUS-ERG,FUS-ERG	1	Dead	No	1	<10	White	Not Hispanic or Latino	AAML0531	Diagnosis	No	No	45,XX,-16,der(21)t(16;21)(p11.2;q22)[28]/45,idem,t(3;7)(p21;q32)[4]	Discovery,Validation,TMA		M4	Standard Risk	1.48493	Other	Arm B	0.69863	1	1	Negative	≥30		Train Sample	GSE124413	High	1	AML with t(16;21); FUS::ERG	AML with t(16;21); FUS::ERG	0-5	Acute myeloid leukemia (AML)	Negative or Unknown	AML with other recurring translocations
200973410150_R08C01	36.3905	-13.7256	12.894	-8.16705	-14.786	-18.366	18.9479	Female	PASXSF	4.15616		5.5	64.1	none	0	Alive	No	0	<10	White	Not Hispanic or Latino	AAML0531	Diagnosis	Yes	No	46,XX[20]	Validation,TMA		Not classified	Low Risk	5.52603	Normal	Arm A	5.52603	0	0	Negative	<30		Train Sample	GSE124413	Low	0	AML with mutated CEBPA	AML with mutated CEBPA	0-5	Acute myeloid leukemia (AML)	Negative or Unknown	AML with mutated CEBPA
200973410151_R01C01	15.3688	-11.6386	14.0297	-6.16761	-1.21851	-15.5736	-11.8826	Male	PATCYY	9.28219		36.5	38	none	1	Alive	Yes	0	<10	White	Not Hispanic or Latino	AAML0531	Diagnosis	No	No	46,XY[20]	Validation,TMA			High Risk	4.89315	Normal	Arm A	2.26301	1	1	Positive	≥30		Train Sample	GSE124413	High	1			5-13		Negative or Unknown
200973410151_R02C01	-1.311	38.2488	8.78689	19.2426	-10.8539	-13.1416	10.8269	Male	PATCYP	17.0027		25.7	76	RUNX1-RUNX1T1,RUNX1-RUNX1T1,RUNX1-RUNX1T1	1	Alive	No	0	≥10	Asian	Not Hispanic or Latino	AAML0531	Diagnosis	No	No	46,XY,t(8;21)(q22;q22)[22]	Validation,TMA		M2	Low Risk	5.12329	t(8;21)	Arm A	1.99452	1	1		<30		Train Sample	GSE124413	Low	0	AML with t(8;21); RUNX1::RUNX1T1	AML with t(8;21); RUNX1::RUNX1T1	13-39	Acute myeloid leukemia (AML)	Negative or Unknown	AML with t(8;21); RUNX1::RUNX1T1
200973410151_R03C01	4.19972	37.8102	11.8679	14.8259	-11.412	-13.2912	11.6031	Female	PATDIC	13.1781		2.9	45	RUNX1-RUNX1T1,RUNX1-RUNX1T1,RUNX1-RUNX1T1	0	Alive	No	0	≥10	White	Hispanic or Latino	AAML0531	Diagnosis	No	No	46,XX,t(8;21)(q22;q22)[13]/46,idem,del(9)(q12q31)[5]/46,Xx[2]	Validation		M2	Low Risk	4.76164	t(8;21)	Arm A	4.76164	0	0	Negative	<30		Train Sample	GSE124413	High	1	AML with t(8;21); RUNX1::RUNX1T1	AML with t(8;21); RUNX1::RUNX1T1	13-39	Acute myeloid leukemia (AML)	Negative or Unknown	AML with t(8;21); RUNX1::RUNX1T1
200973410151_R04C01	19.9519	-8.83702	14.0745	-3.7935	2.04972	-15.3682	-13.3293	Female	PATDLI	16.1781		6.6	46	none	0	Alive	No	0	≥10	White	Not Hispanic or Latino	AAML0531	Diagnosis	No	Yes	46,XX[22]	Validation,TMA		M5	Low Risk	4.52329	Normal	Arm A	4.52329	0	0	Negative	<30		Train Sample	GSE124413	Low	0	AML with mutated NPM1	AML with mutated NPM1	13-39	Acute myeloid leukemia (AML)	Negative or Unknown	AML with mutated NPM1
200973410151_R05C01	4.24984	37.8813	11.8434	14.7376	-11.4484	-13.3095	11.6002	Male	PATDMY	10.3014		7.8	74	RUNX1-RUNX1T1,RUNX1-RUNX1T1,RUNX1-RUNX1T1	0	Alive	No	0	≥10	White	Not Hispanic or Latino	AAML0531	Diagnosis	No	No	46,X,-Y,+8,t(8;21)(q22;q22)[15]/46,XY[5]	Validation,TMA		M2	Low Risk	5.11781	t(8;21)	Arm B	5.11781	0	0	Negative	<30		Train Sample	GSE124413	Low	0	AML with t(8;21); RUNX1::RUNX1T1	AML with t(8;21); RUNX1::RUNX1T1	5-13	Acute myeloid leukemia (AML)	Positive	AML with t(8;21); RUNX1::RUNX1T1
200973410151_R06C01	-24.9273	23.9464	-12.4949	10.9601	16.3876	-0.0974374	-15.8647	Male	PATDNN	3.45753		210.9	89	KMT2A-MLLT3,KMT2A-MLLT3	1	Dead	No	1	<10	White	Hispanic or Latino	AAML0531	Diagnosis	No	No	46,XY,t(9;11)(p22;q23)[8}/48,idem,+2mar[12]	Discovery,Validation,TMA		M5	Standard Risk	0.531507	MLL	Arm A	0.279452	1	1	Negative	≥30		Train Sample	GSE124413	Standard	0.5	AML with t(v;11q23); KMT2A-r	AML with t(v;11q23); KMT2A-r	0-5	Acute myeloid leukemia (AML)	Negative or Unknown	AML with t(v;11q23); KMT2A-r
200973410151_R07C01	-29.684	18.6677	-13.7132	12.0557	14.8167	5.40697	-14.0489	Male	PATDLZ	0.145205		7.9	72	KMT2A-EPS15,KMT2A-EPS15,KMT2A-EPS15	0	Alive	No	0	<10	White	Not Hispanic or Latino	AAML0531	Diagnosis	No	No	46,XY,t(1;11)(p32;q23)[18]/46,XY[2]	Validation,TMA		M5	Standard Risk	4.63288	MLL	Arm A	4.63288	0	0	Negative	<30		Train Sample	GSE124413	Standard	0.5	AML with t(v;11q23); KMT2A-r	AML with t(v;11q23); KMT2A-r	0-5	Acute myeloid leukemia (AML)	Negative or Unknown	AML with t(v;11q23); KMT2A-r
200973410151_R08C01	-2.63123	3.50124	-13.1607	-8.04319	-16.0064	7.32418	19.9268	Female	PATENX	21.6959		63.5	44	CBFB-MYH11,CBFB-MYH11,CBFB-MYH11	1	Alive	No	0	≥10	White	Hispanic or Latino	AAML0531	Diagnosis	No	No	46,XX,inv(16)(p13.1q22)[17]/46,idem,del(7)(q31)[2]/47,idem,+8[1]	Validation,TMA		M4	Low Risk	4.80822	inv(16)	Arm B	1.07123	1	1	Negative	≥30		Train Sample	GSE124413	Low	0	AML with inv(16); t(16;16); CBFB::MYH11	AML with inv(16); t(16;16); CBFB::MYH11	13-39	Acute myeloid leukemia (AML)	Positive	AML with inv(16); t(16;16); CBFB::MYH11
200973410152_R01C01	-25.0576	16.2712	-19.7935	-0.840308	9.13743	-7.83953	-16.0546	Female	PASGGK	12.2137		4.2	96	KMT2A-MLLT10,KMT2A-MLLT10	1	Alive	No	0	≥10	Black or African American	Not Hispanic or Latino	AAML0531	Diagnosis	No	No	46,XX,t(6;11;10)(q27;q23;p12)[19]/46,XX[1]	Discovery,Validation		M5	Standard Risk	5.54795	MLL	Arm B	2.12877	1	1	Negative	<30		Train Sample	GSE124413	High	1	AML with t(v;11q23); KMT2A-r	AML with t(v;11q23); KMT2A-r	5-13	Acute myeloid leukemia (AML)	Negative or Unknown	AML with t(v;11q23); KMT2A-r
200973410152_R02C01	3.07808	38.8847	10.3942	15.1845	-11.6029	-13.1061	11.5658	Female	PASPTW	6.89315		21.5	74	RUNX1-RUNX1T1,RUNX1-RUNX1T1	0	Alive	No	0	<10	Black or African American	Not Hispanic or Latino	AAML0531	Diagnosis	No	No	45,X,-X,t(8;21)(q22;q22),del(9)(q13q22)[20]	Validation,TMA		M2	Low Risk	5.64932	t(8;21)	Arm A	5.64932	0	0		<30		Train Sample	GSE124413	Low	0	AML with t(8;21); RUNX1::RUNX1T1	AML with t(8;21); RUNX1::RUNX1T1	5-13	Acute myeloid leukemia (AML)	Negative or Unknown	AML with t(8;21); RUNX1::RUNX1T1
200973410152_R03C01	37.4957	-14.5406	14.6849	-8.75007	-15.0636	-16.6055	19.3739	Male	PASAFM	10.0548		8.3	83	none	0	Alive	No	0	≥10	White	Not Hispanic or Latino	AAML0531	Diagnosis	Yes	No	46,XY[20]	Validation		M1	Low Risk	6.08219	Normal	Arm A	6.08219	0	0	Positive	<30		Train Sample	GSE124413	Low	0	AML with mutated CEBPA	AML with mutated CEBPA	5-13	Acute myeloid leukemia (AML)	Negative or Unknown	AML with mutated CEBPA
200973410152_R04C01	38.3417	-13.3632	13.5061	-8.74869	-14.9508	-17.5923	18.3994	Male	PARTXH	9.27671		192.9	52		0	Alive	No	0	<10	White	Hispanic or Latino	AAML0531	Diagnosis	Yes	No	46,XY,del(6)(q15q22)[4]/46,XY[17]	Validation,TMA		M2	Low Risk	6.38356	Other	Arm B	6.38356	0	0	Positive	≥30		Train Sample	GSE124413	High	1	AML with mutated CEBPA	AML with mutated CEBPA	5-13	Acute myeloid leukemia (AML)	Negative or Unknown	AML with mutated CEBPA
200973410152_R06C01	-30.5934	23.8876	-12.8584	10.9992	18.6161	4.04275	-15.0917	Female	PANTRL	8.15342		14.3	97	KMT2A-MLLT10,other MLL,KMT2A-MLLT10	1	Dead	No	1	<10	White	Not Hispanic or Latino	AAML03P1	Diagnosis	No	No	47,XX,+der(1;19)(q10;q10)[20] [MLL+ 37.5% nuclei cryptic] REPORT ONLY	Other Genomic Analyses		M5	Standard Risk	1.81918	MLL	Arm B	1.68493	1	1	Negative	<30		Train Sample	GSE124413	High	1	AML with t(v;11q23); KMT2A-r	AML with t(v;11q23); KMT2A-r	5-13	Acute myeloid leukemia (AML)	Negative or Unknown	AML with t(v;11q23); KMT2A-r
200973410152_R08C01	-5.94188	-22.5299	-20.0514	-4.06049	7.49092	-10.0931	-15.8863	Female	PASWAT	14.1288		49.5	54	KMT2A-SEPT6,KMT2A-SEPT6	1	Dead	No	1	≥10	White	Not Hispanic or Latino	AAML0531	Diagnosis	No	No	46,XX[30]	Discovery,Validation		M4	Standard Risk	0.936986	Normal	Arm B	0.783562	1	1	Positive	≥30		Train Sample	GSE124413	Standard	0.5	AML with t(v;11q23); KMT2A-r	AML with t(v;11q23); KMT2A-r	13-39	Acute myeloid leukemia (AML)	Negative or Unknown	AML with t(v;11q23); KMT2A-r
200973410153_R01C01	-2.58737	2.50077	-13.1546	-7.26407	-16.4719	8.26432	19.4218	Female	PASVMU	12.6438		244.7	100	CBFB-MYH11,CBFB-MYH11,CBFB-MYH11	1	Alive	No	0	≥10	Black or African American	Not Hispanic or Latino	AAML0531	Diagnosis	No	No	46,XX,inv(16)(p13.1q22)[1]/47,idem,+19[6]/47,idem,+8,-19[1]	Validation,TMA			Low Risk	5.36438	inv(16)	Arm A	1.26027	1	1	Negative	≥30		Train Sample	GSE124413	Low	0	AML with inv(16); t(16;16); CBFB::MYH11	AML with inv(16); t(16;16); CBFB::MYH11	5-13	Acute myeloid leukemia (AML)	Positive	AML with inv(16); t(16;16); CBFB::MYH11
200973410153_R02C01	22.0683	-13.3212	13.7746	-6.06177	2.26488	-13.0459	-17.1102	Male	PASVTP	9.87671		86.1	94	none	0	Dead	No	1	<10	White	Not Hispanic or Latino	AAML0531	Diagnosis	No	Yes	46,XY[19]	Validation,TMA			Low Risk	0.635616	Normal	Arm A	0.635616	1	0	Negative	≥30		Train Sample	GSE124413	Low	0	AML with mutated NPM1	AML with mutated NPM1	5-13	Acute myeloid leukemia (AML)	Negative or Unknown	AML with mutated NPM1
200973410153_R03C01	-25.4692	25.0603	-12.1361	10.764	17.3348	-0.418573	-16.0568	Male	PASVYL	16.6849		43	80	KMT2A-MLLT1,KMT2A-MLLT1,KMT2A-MLLT1	1	Dead	No	1	≥10	White	Not Hispanic or Latino	AAML0531	Diagnosis	No	No	46,XY,t(11;19)(q23;p13.3)[20]	Discovery,Validation,TMA		M5	Standard Risk	0.783562	MLL	Arm A	0.564384	1	1	Negative	≥30		Train Sample	GSE124413	High	1	AML with t(v;11q23); KMT2A-r	AML with t(v;11q23); KMT2A-r	13-39	Acute myeloid leukemia (AML)	Negative or Unknown	AML with t(v;11q23); KMT2A-r
200973410153_R04C01	-5.85634	-6.6275	-5.85182	13.261	10.1033	-0.23503	14.1633	Female	PASVVM	12.5699		6.6	6	CBFB-MYH11,CBFB-MYH11,CBFB-MYH11	0	Dead	No	1	≥10	White	Not Hispanic or Latino	AAML0531	Diagnosis	No	No	47,XX,+8,inv(16)(p13.1q22)[15]/46,XX[5]	Validation			Low Risk	0.0547945	inv(16)	Arm B	0.0547945	1	0		<30		Train Sample	GSE124413	Low	0	AML with inv(16); t(16;16); CBFB::MYH11	AML with inv(16); t(16;16); CBFB::MYH11	5-13	Acute myeloid leukemia (AML)	Positive	AML with inv(16); t(16;16); CBFB::MYH11
200973410153_R05C01	20.5684	-15.92	13.3538	-8.67072	1.45123	-12.8327	-16.0184	Male	PASWER	5.90137		11.1	50	none	0	Dead	Yes	1	<10	White	Not Hispanic or Latino	AAML0531	Diagnosis	No	No	46,XY[20]	Validation,TMA		M2	High Risk	0.942466	Normal	Arm B	0.290411	1	1	Positive	<30		Train Sample	GSE124413	High	1			5-13		Negative or Unknown
200973410153_R06C01	-1.28759	5.22993	-13.0235	-5.96736	-17.1311	6.55172	19.3065	Female	PASWGL	7.27123		77	21	CBFB-MYH11,CBFB-MYH11,CBFB-MYH11	0	Alive	No	0	<10	White	Not Hispanic or Latino	AAML0531	Diagnosis	No	No	46,XX,inv(16)(p13.1q22)[20]	Validation,TMA		M4	Low Risk	5.16712	inv(16)	Arm B	5.16712	0	0		≥30		Train Sample	GSE124413	Low	0	AML with inv(16); t(16;16); CBFB::MYH11	AML with inv(16); t(16;16); CBFB::MYH11	5-13	Acute myeloid leukemia (AML)	Negative or Unknown	AML with inv(16); t(16;16); CBFB::MYH11
200973410153_R07C01	-2.8976	39.7019	7.03977	19.7337	-11.5227	-12.5301	10.8794	Male	PARXJW	12.811		8.5	75	RUNX1-RUNX1T1,RUNX1-RUNX1T1,RUNX1-RUNX1T1	0	Dead	No	1	≥10	White	Not Hispanic or Latino	AAML0531	Diagnosis	No	No	45,X,-Y,t(8;21)(q22;q22)[10]/45,idem,add(15)(p11.2)[5]/46,XY[5]	Validation		M2	Low Risk	0.230137	t(8;21)	Arm B	0.230137	1	0	Negative	<30		Train Sample	GSE124413	Low	0	AML with t(8;21); RUNX1::RUNX1T1	AML with t(8;21); RUNX1::RUNX1T1	5-13	Acute myeloid leukemia (AML)	Negative or Unknown	AML with t(8;21); RUNX1::RUNX1T1
200973410153_R08C01	-20.6683	-20.0807	-9.43003	-10.2761	10.3553	10.9908	13.576	Male	PASWMP	0.315068		26.6	65	KMT2A-X,other MLL,KMT2A other	0	Alive	No	0	<10	White	Hispanic or Latino	AAML0531	Diagnosis	No	No	Inadequate. ish MLL sep	Validation		M5	Standard Risk	4.41096	MLL	Arm B	4.41096	0	0	Negative	<30		Train Sample	GSE124413	Standard	0.5	AML with t(v;11q23); KMT2A-r	AML with t(v;11q23); KMT2A-r	0-5	Acute myeloid leukemia (AML)	Negative or Unknown	AML with t(v;11q23); KMT2A-r
200973410169_R05C01	2.71146	4.24832	-9.06648	-4.66249	-16.8159	6.66802	18.8654	Male	PARBVE	12.7808		18.1	72	CBFB-MYH11,CBFB-MYH11	0	Alive	No	0	≥10	White	Not Hispanic or Latino	AAML0531	Diagnosis	No	No	46,XY,t(16;16)(p13.1;q22)[13]/46,idem,del(7)(q22q32)[7]	Validation,TMA		M4	Low Risk	7.72603	inv(16)	Arm B	7.72603	0	0	Negative	<30		Train Sample	GSE124413	Low	0	AML with inv(16); t(16;16); CBFB::MYH11	AML with inv(16); t(16;16); CBFB::MYH11	5-13	Acute myeloid leukemia (AML)	Negative or Unknown	AML with inv(16); t(16;16); CBFB::MYH11
200973410169_R06C01	18.9002	-12.7728	15.1	-4.66158	-1.22256	-14.6968	-14.8647	Female	PARCAU	7.83562		245.7	76	DEK-NUP214,DEK-NUP214,DEK-NUP214	0	Alive	Yes	0	<10	White	Not Hispanic or Latino	AAML0531	Diagnosis	No	No	46,XX,t(6;9)(p23;q34)	Validation,TMA		M4	High Risk	7.11507	Other	Arm A	0.169863	1	1	Positive	≥30		Train Sample	GSE124413	High	1	AML with t(6;9); DEK::NUP214	AML with t(6;9); DEK::NUP214	5-13	Acute myeloid leukemia (AML)	Negative or Unknown	AML with t(6;9); DEK::NUP214
200973410169_R07C01	22.2003	-14.4849	13.3441	-6.97428	2.38757	-13.0761	-16.7204	Female	PARCEV	11.3753		111	94	none	1	Dead	Yes	1	≥10	White	Not Hispanic or Latino	AAML0531	Diagnosis	No	No	47,XX,+8[12]	Validation,TMA		M4	High Risk	1.83288	Other	Arm B	0.843836	1	1	Positive	≥30		Train Sample	GSE124413	High	1			5-13		Positive
200973410169_R08C01	17.1027	-12.2593	15.006	-4.99182	-2.26136	-15.3311	-13.4264	Female	PARCIN	13.8493		15.1	49.5	DEK-NUP214,DEK-NUP214	0	Alive	Yes	0	≥10	White	Not Hispanic or Latino	AAML0531	Diagnosis	No	No	46,XX,t(6;9)(p23;q34)[20]	Validation,TMA		M4	High Risk	7.36164	Other	Arm A	7.36164	0	0	Negative	<30		Train Sample	GSE124413	High	1	AML with t(6;9); DEK::NUP214	AML with t(6;9); DEK::NUP214	13-39	Acute myeloid leukemia (AML)	Negative or Unknown	AML with t(6;9); DEK::NUP214
200973410170_R01C01	-2.89292	39.8538	6.86354	19.6797	-11.4288	-12.5135	10.9767	Female	PARUUB	17.3014		31	99	RUNX1-RUNX1T1,RUNX1-RUNX1T1	0	Alive	No	0	≥10	White	Not Hispanic or Latino	AAML0531	Diagnosis	No	No	45,X,-X,t(8;21)(q22;q22)[20]	Discovery,Validation,TMA		M2	Low Risk	5.15616	t(8;21)	Arm A	5.15616	0	0	Negative	≥30		Train Sample	GSE124413	Low	0	AML with t(8;21); RUNX1::RUNX1T1	AML with t(8;21); RUNX1::RUNX1T1	13-39	Acute myeloid leukemia (AML)	Negative or Unknown	AML with t(8;21); RUNX1::RUNX1T1
200973410170_R02C01	8.70523	-22.4791	10.3403	-11.5315	15.4245	12.3187	-17.8144	Male	PARZWH	11.6247		29.5	92		0	Alive	No	0	≥10	White	Hispanic or Latino	AAML0531	Diagnosis	Yes	No	46,XY[55]	Discovery,Validation,TMA		M1	Low Risk	5.89315	Normal	Arm A	5.89315	0	0	Positive	<30		Train Sample	GSE124413	Low	0	AML with mutated CEBPA	AML with mutated CEBPA	5-13	Acute myeloid leukemia (AML)	Negative or Unknown	AML with mutated CEBPA
200973410170_R03C01	2.99088	38.4344	10.7075	15.4774	-11.5037	-12.9601	11.6237	Male	PASBHI	6.03014		49.5	92	RUNX1-RUNX1T1,RUNX1-RUNX1T1,RUNX1-RUNX1T1, DDX5-UBB	0	Alive	No	0	<10	White	Not Hispanic or Latino	AAML0531	Diagnosis	No	No	46,XY,t(8;21)(q22;q22),del(9)(q13q22)[20]	Discovery,Validation		M1	Low Risk	6.41644	t(8;21)	Arm B	6.41644	0	0	Negative	≥30		Train Sample	GSE124413	Low	0	AML with t(8;21); RUNX1::RUNX1T1	AML with t(8;21); RUNX1::RUNX1T1	5-13	Acute myeloid leukemia (AML)	Negative or Unknown	AML with t(8;21); RUNX1::RUNX1T1
200973410170_R04C01	1.51324	39.7948	8.95198	16.1275	-11.6258	-13.3875	11.2151	Female	PASFIT	15.2658		19.6	63	RUNX1-RUNX1T1,RUNX1-RUNX1T1,RUNX1-RUNX1T1	0	Alive	No	0	≥10	White	Not Hispanic or Latino	AAML0531	Diagnosis	No	No	45,X,-X,t(8;21)(q22;q22)[16]/46,XX[4]	Validation,TMA		M2	Low Risk	5.50685	t(8;21)	Arm B	5.50685	0	0	Negative	<30		Train Sample	GSE124413	Low	0	AML with t(8;21); RUNX1::RUNX1T1	AML with t(8;21); RUNX1::RUNX1T1	13-39	Acute myeloid leukemia (AML)	Negative or Unknown	AML with t(8;21); RUNX1::RUNX1T1
200973410170_R05C01	20.2672	-16.6537	13.2816	-9.1909	1.36858	-12.7959	-15.6114	Male	PASFZN	17.3534		9.4	65	unknown	1	Alive	No	0	≥10	White	Hispanic or Latino	AAML0531	Diagnosis	No	No		Validation,TMA		M1		6.16438		Arm A	2.90411	1	1		<30		Train Sample	GSE124413	Standard	0.5			13-39		Negative or Unknown
200973410170_R06C01	24.432	-22.3322	11.0455	3.54007	21.2563	15.4751	9.42876	Male	PANXAF	0.863014		35.6	36	ETV6-MNX1,MNX1-ETV6,ETV6-MNX1	1	Alive	No	0	<10	White	Hispanic or Latino	AAML03P1	Diagnosis	No	No	47,XY,t(7;12)(q36;p13),+19[12]/48,idem,+8[8]	Other Genomic Analyses		M7	Standard Risk	4.49315	Other	Arm B	0.542466	1	1	Negative	≥30		Train Sample	GSE124413	High	1	AML with ETV6 fusion	AML with ETV6 fusion	0-5	Acute myeloid leukemia (AML)	Positive	AML with other recurring translocations
200973410170_R07C01	-2.53194	6.15527	-14.4786	-5.9304	-16.7817	5.33897	19.2411	Male	PANYNR	9.06849		46.2	72	CBFB-MYH11,CBFB-MYH11	1	Alive	No	0	<10	White	Not Hispanic or Latino	AAML03P1	Diagnosis	No	No	46,XY,inv(16)(p13.1q22)[11]/92,idemx2[2]/89,idemx2,-Y,-7,-9[4]/46,XY[4]	Discovery,Validation		M2	Low Risk	8.08767	inv(16)	Arm B	0.879452	1	1	Negative	≥30		Train Sample	GSE124413	Low	0	AML with inv(16); t(16;16); CBFB::MYH11	AML with inv(16); t(16;16); CBFB::MYH11	5-13	Acute myeloid leukemia (AML)	Negative or Unknown	AML with inv(16); t(16;16); CBFB::MYH11
200973410170_R08C01	-24.9004	23.9979	-12.5337	10.8909	16.4652	0.0219807	-15.7929	Female	PANZKA	1.74521		11.1	99	KMT2A-MLLT3,KMT2A-MLLT3	0	Alive	No	0	<10	White	Not Hispanic or Latino	AAML03P1	Diagnosis	No	No	46,XX,t(9;11)(p22;q23)[22]	Discovery,Validation		M5	Standard Risk	7.73699	MLL	Arm B	7.73699	0	0	Negative	<30		Train Sample	GSE124413	High	1	AML with t(v;11q23); KMT2A-r	AML with t(v;11q23); KMT2A-r	0-5	Acute myeloid leukemia (AML)	Negative or Unknown	AML with t(v;11q23); KMT2A-r
200973410178_R01C01	-31.5466	15.6806	-15.931	11.9854	14.2525	9.04677	-13.7261	Female	PASWWD	0.852055		334	95	KMT2A-ABI1,t(10;11)(q26;q23)	0	Alive	No	0	<10	White	Not Hispanic or Latino	AAML0531	Diagnosis	No	No	46,XX,der(10)t(10;11)(q26;q23),der(11)t(10;11)(q26;q23)del(11)(q14q22)[20]	Validation,TMA		M5	Standard Risk	5.49863	MLL	Arm A	5.49863	0	0	Negative	≥30		Train Sample	GSE124413	Standard	0.5	AML with t(v;11q23); KMT2A-r	AML with t(v;11q23); KMT2A-r	0-5	Acute myeloid leukemia (AML)	Negative or Unknown	AML with t(v;11q23); KMT2A-r
200973410178_R02C01	-0.816688	6.01345	-12.8753	-5.4571	-17.4252	5.93044	19.2752	Male	PASXSS	17.2247		129.4		CBFB-MYH11,CBFB-MYH11,CBFB-MYH11	1	Dead	No	1	≥10	White	Hispanic or Latino	AAML0531	Diagnosis	No	No	46,XY,inv(16)(p13.1q22)[20]	Validation			Low Risk	4.73425	inv(16)	Arm A	1.37808	1	1	Negative	≥30		Train Sample	GSE124413	High	1	AML with inv(16); t(16;16); CBFB::MYH11	AML with inv(16); t(16;16); CBFB::MYH11	13-39	Acute myeloid leukemia (AML)	Negative or Unknown	AML with inv(16); t(16;16); CBFB::MYH11
200973410178_R03C01	24.4759	-8.42706	12.8961	-5.68923	4.22721	-14.5199	-13.3405	Male	PASYJL	19.2164		4	29	none	0	Alive	No	0	≥10	White	Not Hispanic or Latino	AAML0531	Diagnosis	No	No	46,XY[20]	Validation			Standard Risk	4.86027	Normal	Arm B	4.86027	0	0	Negative	<30		Train Sample	GSE124413	Low	0			13-39		Negative or Unknown
200973410178_R05C01	18.8807	-15.8085	13.2345	-8.87995	0.900948	-13.4149	-14.5347	Male	PASTHA	11.1041		68.1	92	KMT2A-MLLT1,KMT2A-MLLT1,KMT2A-MLLT1	1	Alive	Yes	0	≥10	White	Not Hispanic or Latino	AAML0531	Diagnosis	No	No	46,XY,t(11;19)(q23;p13.3)[23]	Validation,TMA		M4	High Risk	5.5589	MLL	Arm B	0.326027	1	1	Positive	≥30		Train Sample	GSE124413	High	1	AML with t(v;11q23); KMT2A-r	AML with t(v;11q23); KMT2A-r	5-13	Acute myeloid leukemia (AML)	Negative or Unknown	AML with t(v;11q23); KMT2A-r
200973410178_R06C01	36.9853	-11.6122	14.8446	-7.80751	-14.1561	-18.5871	17.6888	Female	PASTSH	12.7397		5.1	50	none	0	Alive	No	0	≥10	White	Not Hispanic or Latino	AAML0531	Diagnosis	No	No	46,XX[20]	Validation		M3	Standard Risk	2.34247	Normal	Arm B	2.34247	0	0		<30		Train Sample	GSE124413	Low	0			5-13		Negative or Unknown
200973410178_R07C01	24.8189	-8.94366	12.6946	-6.11025	4.74122	-14.0991	-13.8896	Male	PASTVM	11.4247		26.8	44	none	1	Dead	No	1	≥10	Black or African American	Not Hispanic or Latino	AAML0531	Diagnosis	No	No	46,XY[20]	Validation		M6	Standard Risk	1.44932	Normal	Arm A	0.493151	1	1	Positive	<30		Train Sample	GSE124413	Standard	0.5			5-13		Negative or Unknown
200973410178_R08C01	-0.574843	37.4242	9.71109	18.8528	-10.8788	-13.0171	10.9055	Male	PASTWE	17.1671		17.8	73	RUNX1-RUNX1T1,RUNX1-RUNX1T1,RUNX1-RUNX1T1	0	Dead	No	1	≥10	Black or African American		AAML0531	Diagnosis	No	No	45,X,-Y,ins(21;8)(q22;q24.3q22)[19]/46,XY[1]	Validation,TMA		M2	Low Risk	0.0575342	t(8;21)	Arm B	0.0575342	1	0		<30		Train Sample	GSE124413	Low	0	AML with t(8;21); RUNX1::RUNX1T1	AML with t(8;21); RUNX1::RUNX1T1	13-39	Acute myeloid leukemia (AML)	Negative or Unknown	AML with t(8;21); RUNX1::RUNX1T1
200989060007_R01C01	-4.21426	38.8337	7.75523	21.0654	-10.975	-12.1833	10.8819	Male	PASKFN	5.42192		7.4	35	RUNX1-RUNX1T1,RUNX1-RUNX1T1,RUNX1-RUNX1T1	0	Alive	No	0	<10	White	Not Hispanic or Latino	AAML0531	Diagnosis	No	No	45,X,-Y,t(8;21)(q22;q22)[15]/45,XY[2]	Validation		M2	Low Risk	5.51233	t(8;21)	Arm B	5.51233	0	0	Negative	<30		Train Sample	GSE124413	Low	0	AML with t(8;21); RUNX1::RUNX1T1	AML with t(8;21); RUNX1::RUNX1T1	5-13	Acute myeloid leukemia (AML)	Negative or Unknown	AML with t(8;21); RUNX1::RUNX1T1
200989060007_R02C01	-29.7595	22.9047	-12.3844	11.5615	17.3532	3.68198	-14.7742	Female	PASKPI	2.23562		3.6	82.8	none	0	Alive	No	0	<10	Other	Not Hispanic or Latino	AAML0531	Diagnosis	No	No	47,XX,+8[8]/48,idem,+14[3]/46,XX[10]	Validation,TMA		M5	Standard Risk	5.63836	Other	Arm A	5.63836	0	0	Negative	<30		Train Sample	GSE124413	Standard	0.5			0-5		Positive
200989060007_R03C01	-0.756758	39.8529	8.50321	17.7403	-12.0111	-11.8099	11.5306	Female	PASLGD	12.9452		30.9	65	RUNX1-RUNX1T1,RUNX1-RUNX1T1,RUNX1-RUNX1T1	0	Dead	No	1	≥10	Black or African American	Not Hispanic or Latino	AAML0531	Diagnosis	No	Yes	46,XX,add(7)(q22),t(8;21)(q22;q22)[10]/47,idem,+der(21)t(8;21)(q22;q22)[7]/46,XX[3]	Validation			Low Risk	0.487671	t(8;21)	Arm B	0.487671	1	0	Negative	≥30		Train Sample	GSE124413	Low	0	AML with t(8;21); RUNX1::RUNX1T1,AML with mutated NPM1	AML with t(8;21); RUNX1::RUNX1T1	5-13	Acute myeloid leukemia (AML)	Negative or Unknown	AML with t(8;21); RUNX1::RUNX1T1
200989060007_R04C01	-1.07483	-38.5192	-14.4799	-19.6523	-4.23809	-17.6863	-17.2599	Female	PASPGA	3.25753		35.8	96		1	Dead	No	1	<10	White	Not Hispanic or Latino	AAML0531	Diagnosis	No	Yes	46,XX[20]	Discovery,Validation		M1	Low Risk	4.73699	Normal	Arm B	2.99452	1	1	Positive	≥30		Train Sample	GSE124413	Low	0	AML with mutated NPM1	AML with mutated NPM1	0-5	Acute myeloid leukemia (AML)	Negative or Unknown	AML with mutated NPM1
200989060007_R05C01	2.59806	38.2441	10.5323	15.8906	-11.5677	-12.5705	11.7001	Female	PASSHZ	14.2877		56.6	77	RUNX1-RUNX1T1,RUNX1-RUNX1T1,RUNX1-RUNX1T1	0	Alive	No	0	≥10	White	Not Hispanic or Latino	AAML0531	Diagnosis	No	No	46,XX,t(8;21)(q22;q22)[20]	Validation,TMA		M2	Low Risk	5.53699	t(8;21)	Arm A	5.53699	0	0	Negative	≥30		Train Sample	GSE124413	High	1	AML with t(8;21); RUNX1::RUNX1T1	AML with t(8;21); RUNX1::RUNX1T1	13-39	Acute myeloid leukemia (AML)	Negative or Unknown	AML with t(8;21); RUNX1::RUNX1T1
200989060007_R06C01	-2.61203	1.13979	-12.5885	-7.0546	-14.9583	8.20871	18.7727	Male	PASTEI	2		106.1	32	CBFB-MYH11,CBFB-MYH11,CBFB-MYH11	0	Alive	No	0	<10			AAML0531	Diagnosis	No	No	46,XY,inv(16)(p13.1q22)[11]/46,XY[9]	Validation,TMA		M4	Low Risk	5.14795	inv(16)	Arm A	5.14795	0	0	Negative	≥30		Train Sample	GSE124413	Low	0	AML with inv(16); t(16;16); CBFB::MYH11	AML with inv(16); t(16;16); CBFB::MYH11	0-5	Acute myeloid leukemia (AML)	Negative or Unknown	AML with inv(16); t(16;16); CBFB::MYH11
200989060007_R07C01	-2.81867	2.77894	-13.2358	-7.8093	-15.8789	7.98404	19.5691	Female	PASUGU	16.6658		93	75	CBFB-MYH11,CBFB-MYH11,CBFB-MYH11	0	Alive	No	0	≥10	White	Not Hispanic or Latino	AAML0531	Diagnosis	No	No	46,XX,inv(16)(p13.1q22)[20]	Validation,TMA		M4	Low Risk	4.86301	inv(16)	Arm B	4.86301	0	0	Negative	≥30		Train Sample	GSE124413	Low	0	AML with inv(16); t(16;16); CBFB::MYH11	AML with inv(16); t(16;16); CBFB::MYH11	13-39	Acute myeloid leukemia (AML)	Negative or Unknown	AML with inv(16); t(16;16); CBFB::MYH11
200989060007_R08C01	-7.29973	-22.8979	-20.4905	-3.22385	7.97603	-9.60216	-16.0048	Female	PASWAJ	9.03562		86.6	95	KMT2A-MLLT4,KMT2A-MLLT4	1	Alive	No	0	<10	White	Not Hispanic or Latino	AAML0531	Diagnosis	No	No	46,XX,cryp ins(11;6)(q23;q27q27)	Discovery,Validation,TMA		M1	Standard Risk	4.69041	MLL	Arm A	1.15616	1	1	Negative	≥30		Train Sample	GSE124413	High	1	AML with t(v;11q23); KMT2A-r	AML with t(v;11q23); KMT2A-r	5-13	Acute myeloid leukemia (AML)	Negative or Unknown	AML with t(v;11q23); KMT2A-r
200989060017_R01C01	-1.38202	38.3306	8.59748	19.4081	-10.8916	-13.1427	10.7748	Female	PASPSV	13.0329		10.2	82	RUNX1-RUNX1T1,RUNX1-RUNX1T1	0	Alive	No	0	≥10	White	Not Hispanic or Latino	AAML0531	Diagnosis	No	No	46,XX,t(8;21)(q22;q22)[1]/45,idem,-X[18]/46,XX[1]	Validation,TMA		M2	Low Risk	5.15068	t(8;21)	Arm A	5.15068	0	0	Negative	<30		Train Sample	GSE124413	Low	0	AML with t(8;21); RUNX1::RUNX1T1	AML with t(8;21); RUNX1::RUNX1T1	13-39	Acute myeloid leukemia (AML)	Negative or Unknown	AML with t(8;21); RUNX1::RUNX1T1
200989060017_R02C01	23.2002	-13.4678	13.6662	-5.95254	3.35595	-12.5871	-17.7606	Female	PASRTP	14.7644		237.1	87	none	1	Alive	Yes	0	≥10	Other		AAML0531	Diagnosis	No	Yes	46,XX[21]	Discovery,Validation,TMA		M1	High Risk	5.60822	Normal	Arm A	0.641096	1	1	Negative	≥30		Train Sample	GSE124413	Low	0	AML with mutated NPM1	AML with mutated NPM1	13-39	Acute myeloid leukemia (AML)	Negative or Unknown	AML with mutated NPM1
200989060017_R03C01	19.3572	-11.7278	14.6495	-5.5329	0.336957	-14.5313	-15.1337	Male	PASRUJ	18.1425		69.2	90	none	0	Alive	Yes	0	≥10	White	Hispanic or Latino	AAML0531	Diagnosis	No	No	47,XY,+8[13]/46,XY[7]	Validation,TMA			High Risk	5.16438	Other	Arm B	0.175342	1	1	Positive	≥30		Train Sample	GSE124413	High	1			13-39		Positive
200989060017_R04C01	-0.787361	2.75732	-11.8564	-7.28968	-15.6848	7.09967	19.559	Male	PASSDX	13.5808		18.7	23	CBFB-MYH11,CBFB-MYH11,CBFB-MYH11	0	Alive	No	0	≥10	Asian	Not Hispanic or Latino	AAML0531	Diagnosis	No	No	46,XY,inv(16)(p13.1q22)[17]/46,XY[3]	Validation,TMA		M4	Low Risk	4.52877	inv(16)	Arm A	4.52877	0	0	Positive	<30		Train Sample	GSE124413	Low	0	AML with inv(16); t(16;16); CBFB::MYH11	AML with inv(16); t(16;16); CBFB::MYH11	13-39	Acute myeloid leukemia (AML)	Negative or Unknown	AML with inv(16); t(16;16); CBFB::MYH11
200989060017_R05C01	2.88534	38.6476	10.5067	15.5153	-11.6015	-13.0903	11.5084	Male	PASSUW	13.5342		186	97	RUNX1-RUNX1T1,RUNX1-RUNX1T1,RUNX1-RUNX1T1	0	Alive	Yes	0	≥10		Hispanic or Latino	AAML0531	Diagnosis	No	No	47,XY,+8,t(8;21)(q22;q22)[20]	Validation,TMA		M1	High Risk	5.67123	t(8;21)	Arm A	5.67123	0	0	Negative	≥30		Train Sample	GSE124413	Low	0	AML with t(8;21); RUNX1::RUNX1T1	AML with t(8;21); RUNX1::RUNX1T1	13-39	Acute myeloid leukemia (AML)	Positive	AML with t(8;21); RUNX1::RUNX1T1
200989060017_R06C01	23.41	-13.2477	13.6247	-5.81402	3.50425	-12.6211	-17.7631	Female	PARMME	10.4986		17.5	90		0	Alive	Yes	0	≥10	White	Not Hispanic or Latino	AAML0531	Diagnosis	No	Yes	46,XX[20]	Validation,TMA		M1	High Risk	6.47397	Normal	Arm B	6.47397	0	0	Positive	<30		Train Sample	GSE124413	Low	0	AML with mutated NPM1	AML with mutated NPM1	5-13	Acute myeloid leukemia (AML)	Negative or Unknown	AML with mutated NPM1
200989060017_R07C01	37.7452	-12.9824	14.6127	-8.52238	-14.6685	-17.5604	18.0811	Male	PARMZC	16.4548		125.9	68		0	Alive	Yes	0	≥10	White	Not Hispanic or Latino	AAML0531	Diagnosis	Yes	No	46,XY[20]	Validation		M2	Low Risk	2.26849	Normal	Arm B	2.26849	0	0	Negative	≥30		Train Sample	GSE124413	Low	0	AML with mutated CEBPA	AML with mutated CEBPA	13-39	Acute myeloid leukemia (AML)	Negative or Unknown	AML with mutated CEBPA
200989060017_R08C01	21.6439	-14.2956	13.7523	-7.00622	2.07043	-12.6012	-17.4468	Female	PARPVZ	11.3836		156	51	DEK-NUP214,DEK-NUP214,DEK-NUP214	1	Dead	Yes	1	≥10	White	Not Hispanic or Latino	AAML0531	Diagnosis	No	No	46,XX,t(6;9)(p23;q34)[20]	Validation,TMA		M2	High Risk	3.7726	Other	Arm A	1.67397	1	1	Negative	≥30		Train Sample	GSE124413	High	1	AML with t(6;9); DEK::NUP214	AML with t(6;9); DEK::NUP214	5-13	Acute myeloid leukemia (AML)	Negative or Unknown	AML with t(6;9); DEK::NUP214
200989060052_R01C01	27.0871	-27.2727	9.50171	-18.3578	-19.2088	17.46	16.0717	Male	PAPZYS	6.45753		1.7	90	none	1	Alive	No	0	<10	White	Hispanic or Latino	AAML0531	Diagnosis	No	No	46,XY[20]	Validation,TMA		M1	Standard Risk	7.03014	Normal	Arm B	1.43014	1	1	Negative	<30		Train Sample	GSE124413	Standard	0.5			5-13		Negative or Unknown
200989060052_R02C01	-25.9811	-15.5748	-16.1314	-9.83992	13.819	10.5612	14.1697	Female	PARAIC	1.88219		26.8	66	CBFA2T3-GLIS2,CBFA2T3-GLIS2	1	Dead	No	1	<10	White	Not Hispanic or Latino	AAML0531	Diagnosis	No	No	46,XX[30]	Validation,TMA			Standard Risk	1.30411	Normal	Arm A	1.1726	1	1		<30		Train Sample	GSE124413	High	1	AML with CBFA2T3::GLIS2	AML with CBFA2T3::GLIS2	0-5	Acute myeloid leukemia (AML)	Negative or Unknown	AML with other recurring translocations
200989060052_R03C01	-3.43336	3.54133	-14.0123	-7.99275	-15.8779	7.3621	19.729	Male	PARAHF	14.9918		335.5	76	CBFB-MYH11,CBFB-MYH11,CBFB-MYH11	1	Dead	No	1	≥10	White	Not Hispanic or Latino	AAML0531	Diagnosis	No	No	46,XY,inv(16)(p13.1q22)[20]	Discovery,Validation,TMA		M4	Low Risk	1.69589	inv(16)	Arm B	0.663014	1	1	Negative	≥30		Train Sample	GSE124413	Low	0	AML with inv(16); t(16;16); CBFB::MYH11	AML with inv(16); t(16;16); CBFB::MYH11	13-39	Acute myeloid leukemia (AML)	Negative or Unknown	AML with inv(16); t(16;16); CBFB::MYH11
200989060052_R04C01	-29.516	23.9458	-12.3915	11.1685	18.1765	3.00804	-15.2144	Male	PARASV	12.0575		26.2	95	MLLT10-SCN2B,KMT2A-MLLT10	1	Dead	No	1	≥10	White	Not Hispanic or Latino	AAML0531	Diagnosis	No	No	47,XY,+8,t(10;11)(p12;q23)[10]	Discovery,Validation,TMA		M5	Standard Risk	2.05205	MLL	Arm B	1.19178	1	1	Negative	<30		Train Sample	GSE124413	High	1	AML with t(v;11q23); KMT2A-r	AML with t(v;11q23); KMT2A-r	5-13	Acute myeloid leukemia (AML)	Positive	AML with t(v;11q23); KMT2A-r
200989060052_R05C01	-4.43611	-4.65712	-15.1765	15.2097	-3.04744	9.40687	13.0962	Male	PARANT	17.526		5.1	31	ETV6-FOXP1	0	Alive	No	0	≥10	White	Not Hispanic or Latino	AAML0531	Diagnosis	No	No	46,XY[29]	Discovery,Validation,TMA		M2	Standard Risk	6.87397	Normal	Arm B	6.87397	0	0		<30		Train Sample	GSE124413	High	1	AML with ETV6 fusion	AML with ETV6 fusion	13-39	Acute myeloid leukemia (AML)	Negative or Unknown	AML with other recurring translocations
200989060052_R06C01	37.1842	-15.135	14.1428	-8.48138	-15.0773	-16.9237	19.9466	Female	PARBEL	18.4411		20.2	65	none	0	Alive	No	0	≥10	White	Not Hispanic or Latino	AAML0531	Diagnosis	Yes	No	46,XX[20]	Validation,TMA		M2	Low Risk	5.45205	Normal	Arm A	5.45205	0	0	Positive	<30		Train Sample	GSE124413	Low	0	AML with mutated CEBPA	AML with mutated CEBPA	13-39	Acute myeloid leukemia (AML)	Negative or Unknown	AML with mutated CEBPA
200989060052_R07C01	8.06504	-22.4845	10.3158	-11.5	15.4554	12.4225	-17.4184	Male	PARBFJ	12.8795		46.1	86		0	Alive	No	0	≥10	White	Not Hispanic or Latino	AAML0531	Diagnosis	No	Yes	46,XY[60]	Discovery,Validation,TMA		M4	Low Risk	6.53973	Normal	Arm B	6.53973	0	0		≥30		Train Sample	GSE124413	Low	0	AML with mutated NPM1	AML with mutated NPM1	5-13	Acute myeloid leukemia (AML)	Negative or Unknown	AML with mutated NPM1
200989060052_R08C01	6.65208	-22.7174	10.1979	-11.9357	15.1719	12.7481	-16.2507	Female	PARBCV	10.4904		2.1	76	none	0	Dead	No	1	≥10	White	Not Hispanic or Latino	AAML0531	Diagnosis	No	No	46,XX,del(7)(q22q32)[6]/46,XX,del(9)(q22q34)[5]/46,XX[13]	Validation,TMA		M2	Standard Risk	0.30137	Other	Arm B	0.30137	1	0	Positive	<30		Train Sample	GSE124413	High	1			5-13		Negative or Unknown
200989060073_R01C01	22.8432	-10.5137	13.5103	-4.98915	3.80677	-13.8933	-15.5641	Female	PATLJF	14.8904		5.8	38	none	0	Alive	No	0	≥10	White	Not Hispanic or Latino	AAML0531	Diagnosis	No	Yes	46,XX[20]	Validation,TMA		M2	Low Risk	4.73699	Normal	Arm A	4.73699	0	0	Negative	<30		Train Sample	GSE124413	Low	0	AML with mutated NPM1	AML with mutated NPM1	13-39	Acute myeloid leukemia (AML)	Negative or Unknown	AML with mutated NPM1
200989060073_R02C01	16.2308	-9.21555	14.4	-3.30529	0.0281321	-16.4399	-11.4833	Female	PATLXB	20.8849		827.2	88	none	0	Dead	Yes	1	≥10	White	Not Hispanic or Latino	AAML0531	Diagnosis	No	Yes	46,XX[20]	TMA		M5	High Risk	1.99178	Normal	Arm B	1.99178	1	0	Negative	≥30		Train Sample	GSE124413	Low	0	AML with mutated NPM1	AML with mutated NPM1	13-39	Acute myeloid leukemia (AML)	Negative or Unknown	AML with mutated NPM1
200989060073_R03C01	-1.85237	3.04367	-13.0234	-6.74502	-15.5034	6.55404	19.138	Female	PATMFM	14.2192		89.9	34	CBFB-MYH11,CBFB-MYH11,CBFB-MYH11	1	Dead	No	1	≥10	Other	Hispanic or Latino	AAML0531	Diagnosis	No	No	46,XX,inv(16)(p13.1q22)[15]/46,XX[5]	Validation,TMA		M4	Low Risk	1.76164	inv(16)	Arm A	1	1	1	Negative	≥30		Train Sample	GSE124413	Low	0	AML with inv(16); t(16;16); CBFB::MYH11	AML with inv(16); t(16;16); CBFB::MYH11	13-39	Acute myeloid leukemia (AML)	Negative or Unknown	AML with inv(16); t(16;16); CBFB::MYH11
200989060073_R04C01	-2.40915	4.20343	-13.8175	-6.95792	-15.883	6.22869	19.3929	Male	PATMIK	13.737		53	31	CBFB-MYH11,CBFB-MYH11,CBFB-MYH11, PIM3-BRD1	0	Alive	No	0	≥10	White	Not Hispanic or Latino	AAML0531	Diagnosis	No	No	46,XY,inv(16)(p13.1q22)[20]	Validation,TMA		M4	Low Risk	4.16438	inv(16)	Arm A	4.16438	0	0	Negative	≥30		Train Sample	GSE124413	Low	0	AML with inv(16); t(16;16); CBFB::MYH11	AML with inv(16); t(16;16); CBFB::MYH11	13-39	Acute myeloid leukemia (AML)	Negative or Unknown	AML with inv(16); t(16;16); CBFB::MYH11
200989060073_R05C01	-3.67142	3.6525	-14.4757	-7.80824	-15.7077	7.07276	19.5601	Female	PARGYS	20.6356		139.8	87	CBFB-MYH11,CBFB-MYH11,CBFB-MYH11	0	Alive	No	0	≥10	White	Not Hispanic or Latino	AAML0531	Diagnosis	No	No	46,XX,inv(16)(p13.1q22)[20]	Validation,TMA		M4	Low Risk	6.90137	inv(16)	Arm B	6.90137	0	0	Negative	≥30		Train Sample	GSE124413	High	1	AML with inv(16); t(16;16); CBFB::MYH11	AML with inv(16); t(16;16); CBFB::MYH11	13-39	Acute myeloid leukemia (AML)	Negative or Unknown	AML with inv(16); t(16;16); CBFB::MYH11
200989060073_R06C01	26.7475	-12.9978	11.9546	-8.73361	5.77081	-11.6761	-17.2754	Female	PARIEG	13.3726		50.2	78	NUP98-HOXA9,NUP98-HOXA9,NUP98-HOXA9	1	Dead	No	1	≥10	Black or African American	Not Hispanic or Latino	AAML0531	Diagnosis	No	No	47,XX,t(7;11)(p15;p15),+8[20]	Discovery,Validation,TMA		M4	Standard Risk	2.26301	Other	Arm A	1.97808	1	1	Positive	≥30		Train Sample	GSE124413	High	1	AML with NUP98-fusion	AML with NUP98-fusion	13-39	Acute myeloid leukemia (AML)	Positive	AML with other recurring translocations
200989060073_R07C01	-29.6262	20.1529	-12.8133	12.45	15.4555	4.58983	-14.5308	Female	PARIYP	0.616438		41.6		KMT2A-MLLT3,KMT2A-MLLT3,KMT2A-MLLT3	0	Alive	No	0	<10		Not Hispanic or Latino	AAML0531	Diagnosis	No	No	46,XX,t(9;11)(p22;q23)[20]	Validation			Standard Risk	7.41096	MLL	Arm A	7.41096	0	0	Negative	≥30		Train Sample	GSE124413	Standard	0.5	AML with t(v;11q23); KMT2A-r	AML with t(v;11q23); KMT2A-r	0-5	Acute myeloid leukemia (AML)	Negative or Unknown	AML with t(v;11q23); KMT2A-r
200989060073_R08C01	1.95694	37.223	11.197	16.9235	-11.0013	-12.9792	11.4525	Female	PARMMN	17.1918		20.4	78.8	RUNX1-RUNX1T1,RUNX1-RUNX1T1,RUNX1-RUNX1T1	0	Alive	No	0	≥10	White	Not Hispanic or Latino	AAML0531	Diagnosis	No	No	46,XX,t(8;21)(q22;q22)[2]/46,idem,del(7)(q32)[23]	Validation,TMA		M2	Low Risk	7.3726	t(8;21)	Arm B	7.3726	0	0	Negative	<30		Train Sample	GSE124413	High	1	AML with t(8;21); RUNX1::RUNX1T1	AML with t(8;21); RUNX1::RUNX1T1	13-39	Acute myeloid leukemia (AML)	Negative or Unknown	AML with t(8;21); RUNX1::RUNX1T1
200989060100_R01C01	1.99158	-15.2988	10.859	-13.2579	0.806732	11.9258	8.27305	Male	PASMRU	17.7014		34.4	56	KMT2A-MLLT10,KMT2A-MLLT10	0	Dead	No	1	≥10	White	Not Hispanic or Latino	AAML0531	Diagnosis	No	No	45,XY,-7[20]	Validation,TMA		M4	High Risk	0.915068	Other	Arm B	0.20274	1	1	Positive	≥30		Train Sample	GSE124413	High	1	AML with t(v;11q23); KMT2A-r	AML with t(v;11q23); KMT2A-r	13-39	Acute myeloid leukemia (AML)	Negative or Unknown	AML with t(v;11q23); KMT2A-r
200989060100_R02C01	-1.08676	-38.7454	-14.4963	-19.7908	-4.18844	-17.4817	-17.2296	Female	PASDUD	11.463		250.2	95	none	0	Alive	Yes	0	≥10	Black or African American	Not Hispanic or Latino	AAML0531	Diagnosis	No	Yes	46,XX[20]	Validation,TMA			Low Risk	6.00274	Normal	Arm A	6.00274	0	0	Negative	≥30		Train Sample	GSE124413	Low	0	AML with mutated NPM1	AML with mutated NPM1	5-13	Acute myeloid leukemia (AML)	Negative or Unknown	AML with mutated NPM1
200989060100_R03C01	-24.9712	16.6554	-19.9411	-0.58099	9.24535	-7.86651	-16.1443	Female	PATHAE	16.6082		85.3	89	KMT2A-MLLT4,KMT2A-MLLT4,KMT2A-MLLT4	1	Dead	No	1	≥10	Black or African American	Not Hispanic or Latino	AAML0531	Diagnosis	No	No	46,XX,t(6;11)(q27;q23)[17]/46,XY[4]	Validation,TMA		M5	Standard Risk	2.36712	MLL	Arm B	0.934247	1	1		≥30		Train Sample	GSE124413	High	1	AML with t(v;11q23); KMT2A-r	AML with t(v;11q23); KMT2A-r	13-39	Acute myeloid leukemia (AML)	Negative or Unknown	AML with t(v;11q23); KMT2A-r
200989060100_R04C01	1.93371	-13.5923	13.0223	-14.2466	1.11578	11.8023	6.93583	Male	PASJCL	15.3945		16.5	65	none	0	Dead	No	1	≥10	White	Not Hispanic or Latino	AAML0531	Diagnosis	No	No	45,XY,-7[[20]	Validation		M5	High Risk	0.728767	Other	Arm A	0.0547945	1	1		<30		Train Sample	GSE124413	High	1			13-39		Negative or Unknown
200989060100_R05C01	-24.4972	16.4551	-20.0195	-0.473137	9.29057	-7.89151	-16.1901	Female	PASJYX	16.6301		19.7	94	KMT2A-MLLT1,KMT2A-MLLT1,KMT2A-MLLT1	1	Dead	No	1	≥10	White	Not Hispanic or Latino	AAML0531	Diagnosis	No	No	46,XX,t(1;4)(q21;p16),t(11;19)(q23;p13.3)[20]/46,XXc	Validation,TMA		M0 Undifferentiated	Standard Risk	1.32329	MLL	Arm A	0.994521	1	1	Negative	<30		Train Sample	GSE124413	High	1	AML with t(v;11q23); KMT2A-r	AML with t(v;11q23); KMT2A-r	13-39	Acute myeloid leukemia (AML)	Negative or Unknown	AML with t(v;11q23); KMT2A-r
200989060100_R06C01	-24.9715	-21.867	-13.0296	-16.2613	19.4435	12.2495	0.179589	Male	PASJZX	0.70137		16.8	50	none	0	Dead	No	1	<10	White	Not Hispanic or Latino	AAML0531	Diagnosis	No	No	46,XY[20]	Validation		M4	Standard Risk	0.263014	Normal	Arm A	0.205479	1	1	Negative	<30		Train Sample	GSE124413	Standard	0.5			0-5		Negative or Unknown
200989060100_R07C01	-20.7164	-20.0667	-9.46357	-10.1856	10.2123	11.0489	13.4928	Female	PASKDS	5.82192		4.4	33	RUNX1-RUNX1T1,RUNX1-RUNX1T1,RUNX1-RUNX1T1	0	Alive	No	0	<10	Other	Hispanic or Latino	AAML0531	Diagnosis	No	No	46,XX,t(8;21)(q22;q22)[16]/46,XX[4]	Other Genomic Analyses		M2	Low Risk	5.76986	t(8;21)	Arm A	5.76986	0	0	Negative	<30		Train Sample	GSE124413	Low	0	AML with t(8;21); RUNX1::RUNX1T1	AML with t(8;21); RUNX1::RUNX1T1	5-13	Acute myeloid leukemia (AML)	Negative or Unknown	AML with t(8;21); RUNX1::RUNX1T1
200989060100_R08C01	2.86863	-14.4132	12.9365	-14.1234	1.66641	11.7607	7.31488	Female	PASRIN	13.6822		7.2	59	none	1	Dead	No	1	≥10	White	Hispanic or Latino	AAML0531	Diagnosis	No	No	45,XX,-7[19]/46,XX[1]	Validation		Not classified	High Risk	1.03014	Other	Arm A	0.758904	1	1	Negative	<30		Train Sample	GSE124413	High	1			13-39		Negative or Unknown
200989060146_R01C01	19.9322	-9.00076	14.2593	-3.35831	1.75268	-15.505	-13.311	Female	PARJLW	15.9425		18.4	71	none	0	Alive	Yes	0	≥10	White	Not Hispanic or Latino	AAML0531	Diagnosis	No	Yes	46,XX[40]	Validation,TMA		M5	Low Risk	7.29315	Normal	Arm B	7.29315	0	0	Negative	<30		Train Sample	GSE124413	Low	0	AML with mutated NPM1	AML with mutated NPM1	13-39	Acute myeloid leukemia (AML)	Negative or Unknown	AML with mutated NPM1
200989060146_R02C01	14.4794	-12.1902	13.9502	-7.17816	-1.74583	-15.7774	-12.2171	Female	PARLHW	8.48767		11.1	65	none	0	Alive	No	0	<10	White	Not Hispanic or Latino	AAML0531	Diagnosis	No	No	47,XX,+8[19]/46,XX[1]	Validation		M2	Standard Risk	7.10411	Other	Arm A	7.10411	0	0	Negative	<30		Train Sample	GSE124413	Standard	0.5			5-13		Positive
200989060146_R03C01	23.8232	-20.0235	13.4855	-10.8433	3.02982	-10.5566	-18.3491	Male	PARVLP	14.7726		205	37	none	1	Dead	No	1	≥10	White	Not Hispanic or Latino	AAML0531	Diagnosis	No	No	45,XY,-7[20]	TMA		M0 Undifferentiated	High Risk	1.9589	Other	Arm B	1.55068	1	1	Positive	≥30		Train Sample	GSE124413	High	1			13-39		Negative or Unknown
200989060146_R04C01	3.98736	37.5706	11.9633	15.0878	-11.3514	-13.1959	11.6183	Female	PARVXT	8.58356		30	50	RUNX1-RUNX1T1,RUNX1-RUNX1T1,RUNX1-RUNX1T1	0	Alive	No	0	<10	White	Hispanic or Latino	AAML0531	Diagnosis	No	No	45,X,-X,t(8;21)(q22;q22),del(9)(q13q32)[20]	Validation,TMA		M2	Low Risk	6.33151	t(8;21)	Arm A	6.33151	0	0	Negative	<30		Train Sample	GSE124413	Low	0	AML with t(8;21); RUNX1::RUNX1T1	AML with t(8;21); RUNX1::RUNX1T1	5-13	Acute myeloid leukemia (AML)	Negative or Unknown	AML with t(8;21); RUNX1::RUNX1T1
200989060146_R05C01	0.196673	40.3572	8.20728	17.0307	-12.039	-12.9772	11.0993	Male	PARXDI	16.1479		61.2	75	RUNX1-RUNX1T1,RUNX1-RUNX1T1,RUNX1-RUNX1T1	0	Alive	No	0	≥10	White	Not Hispanic or Latino	AAML0531	Diagnosis	No	No	45,X,-Y,add(7)(q22),t(8;21)(q22;q22)[21]	Validation		M2	Low Risk	4.81644	t(8;21)	Arm A	4.81644	0	0	Negative	≥30		Train Sample	GSE124413	Low	0	AML with t(8;21); RUNX1::RUNX1T1	AML with t(8;21); RUNX1::RUNX1T1	13-39	Acute myeloid leukemia (AML)	Negative or Unknown	AML with t(8;21); RUNX1::RUNX1T1
200989060146_R06C01	23.3456	-13.6915	13.3411	-6.58126	3.46698	-12.612	-17.3897	Male	PARXVI	11.3726		70.6	90	none	0	Alive	Yes	0	≥10	White	Not Hispanic or Latino	AAML0531	Diagnosis	No	No	46,XY[20]	Validation,TMA		M4	High Risk	6.70411	Normal	Arm B	6.70411	0	0		≥30		Train Sample	GSE124413	Low	0			5-13		Negative or Unknown
200989060146_R07C01	-0.91915	40.3018	7.61678	17.8159	-11.8796	-12.5329	11.2379	Female	PARZHT	9.58356		59.3		RUNX1-RUNX1T1,RUNX1-RUNX1T1,RUNX1-RUNX1T1	0	Alive	No	0	<10	White	Hispanic or Latino	AAML0531	Diagnosis	No	No	46,XX,t(8;21)(q22;q22)[20]	Validation		M2	Low Risk	6.0274	t(8;21)	Arm B	6.0274	0	0		≥30		Train Sample	GSE124413	High	1	AML with t(8;21); RUNX1::RUNX1T1	AML with t(8;21); RUNX1::RUNX1T1	5-13	Acute myeloid leukemia (AML)	Negative or Unknown	AML with t(8;21); RUNX1::RUNX1T1
200989060146_R08C01	-32.2084	15.1718	-16.2885	11.7635	14.4716	9.73111	-13.5766	Male	PASAXB	1.99726		11.1	43	KMT2A-FNBP1,KMT2A-MLLT3,KMT2A-FNBP1	0	Alive	No	0	<10	White	Not Hispanic or Latino	AAML0531	Diagnosis	No	No	46,XY,t(9;11)(q22;q23)[20]	Validation,TMA		M2	Standard Risk	6.48767	MLL	Arm A	6.48767	0	0	Negative	<30		Train Sample	GSE124413	Standard	0.5	AML with t(v;11q23); KMT2A-r	AML with t(v;11q23); KMT2A-r	0-5	Acute myeloid leukemia (AML)	Negative or Unknown	AML with t(v;11q23); KMT2A-r
200989060192_R01C01	-25.6571	-24.0068	-12.4305	-16.9174	18.7815	12.5273	-0.541609		RO02431						0	Alive		0				BM normal AAML0531	Bone Marrow Normal (GSE124413)								10			10	0	0				Train Sample	GSE124413			Otherwise-Normal Control	Otherwise-Normal Control		Otherwise-Normal (Control)	Negative or Unknown	Otherwise-Normal Control
200989060192_R02C01	-27.6363	-26.1707	-12.0161	-18.4508	20.0868	12.73	-2.4173		RO02434B						0	Alive		0				BM normal AAML0531	Bone Marrow Normal (GSE124413)								10			10	0	0				Train Sample	GSE124413			Otherwise-Normal Control	Otherwise-Normal Control		Otherwise-Normal (Control)	Negative or Unknown	Otherwise-Normal Control
200989060192_R03C01	-25.3477	-23.8268	-12.4103	-16.7989	18.5317	12.5348	-0.382934		RO02441						0	Alive		0				BM normal AAML0531	Bone Marrow Normal (GSE124413)								10			10	0	0				Train Sample	GSE124413			Otherwise-Normal Control	Otherwise-Normal Control		Otherwise-Normal (Control)	Negative or Unknown	Otherwise-Normal Control
200989060192_R04C01	-25.9929	-23.9106	-12.5608	-16.9562	19.2215	12.4692	-0.623715		RO02461						0	Alive		0				BM normal AAML0531	Bone Marrow Normal (GSE124413)								10			10	0	0				Train Sample	GSE124413			Otherwise-Normal Control	Otherwise-Normal Control		Otherwise-Normal (Control)	Negative or Unknown	Otherwise-Normal Control
200989060192_R05C01	-27.0166	-26.0848	-11.8981	-18.3009	19.4948	12.7803	-2.18989		RO02462						0	Alive		0				BM normal AAML0531	Bone Marrow Normal (GSE124413)								10			10	0	0				Train Sample	GSE124413			Otherwise-Normal Control	Otherwise-Normal Control		Otherwise-Normal (Control)	Negative or Unknown	Otherwise-Normal Control
200989060192_R06C01	-26.8441	-24.8083	-12.3831	-17.5421	19.6614	12.5558	-1.33715		RO02466						0	Alive		0				BM normal AAML0531	Bone Marrow Normal (GSE124413)								10			10	0	0				Train Sample	GSE124413			Otherwise-Normal Control	Otherwise-Normal Control		Otherwise-Normal (Control)	Negative or Unknown	Otherwise-Normal Control
200989060192_R07C01	-27.9851	-24.2472	-12.873	-17.3738	20.813	12.3352	-1.27077		RO02496						0	Alive		0				BM normal AAML0531	Bone Marrow Normal (GSE124413)								10			10	0	0				Train Sample	GSE124413			Otherwise-Normal Control	Otherwise-Normal Control		Otherwise-Normal (Control)	Negative or Unknown	Otherwise-Normal Control
200989060192_R08C01	-27.5877	-26.3506	-11.9327	-18.5393	19.9902	12.7675	-2.50914		RO02505B						0	Alive		0				BM normal AAML0531	Bone Marrow Normal (GSE124413)								10			10	0	0				Train Sample	GSE124413			Otherwise-Normal Control	Otherwise-Normal Control		Otherwise-Normal (Control)	Negative or Unknown	Otherwise-Normal Control
200989060194_R01C01	-27.9416	-26.1715	-12.0824	-18.5003	20.364	12.7005	-2.50339		RO02580A						0	Alive		0				BM normal AAML0531	Bone Marrow Normal (GSE124413)								10			10	0	0				Train Sample	GSE124413			Otherwise-Normal Control	Otherwise-Normal Control		Otherwise-Normal (Control)	Negative or Unknown	Otherwise-Normal Control
200989060194_R02C01	-25.603	-23.6731	-12.5327	-16.7455	18.7967	12.4795	-0.347867		RO02590						0	Alive		0				BM normal AAML0531	Bone Marrow Normal (GSE124413)								10			10	0	0				Train Sample	GSE124413			Otherwise-Normal Control	Otherwise-Normal Control		Otherwise-Normal (Control)	Negative or Unknown	Otherwise-Normal Control
200989060194_R03C01	-27.4199	-26.4857	-11.8276	-18.6068	19.7911	12.8154	-2.56685		RO02605A						0	Alive		0				BM normal AAML0531	Bone Marrow Normal (GSE124413)								10			10	0	0				Train Sample	GSE124413			Otherwise-Normal Control	Otherwise-Normal Control		Otherwise-Normal (Control)	Negative or Unknown	Otherwise-Normal Control
200989060194_R04C01	-27.9002	-23.898	-12.9857	-17.1517	20.7724	12.2827	-1.01316		RO02609						0	Alive		0				BM normal AAML0531	Bone Marrow Normal (GSE124413)								10			10	0	0				Train Sample	GSE124413			Otherwise-Normal Control	Otherwise-Normal Control		Otherwise-Normal (Control)	Negative or Unknown	Otherwise-Normal Control
200989060194_R05C01	-27.7285	-25.6631	-12.2345	-18.1775	20.2727	12.6297	-2.12499		RO02619B						0	Alive		0				BM normal AAML0531	Bone Marrow Normal (GSE124413)								10			10	0	0				Train Sample	GSE124413			Otherwise-Normal Control	Otherwise-Normal Control		Otherwise-Normal (Control)	Negative or Unknown	Otherwise-Normal Control
200989060194_R06C01	-27.4071	-26.0922	-11.994	-18.3638	19.879	12.7387	-2.29701		RO02652						0	Alive		0				BM normal AAML0531	Bone Marrow Normal (GSE124413)								10			10	0	0				Train Sample	GSE124413			Otherwise-Normal Control	Otherwise-Normal Control		Otherwise-Normal (Control)	Negative or Unknown	Otherwise-Normal Control
200989060194_R07C01	-27.8429	-24.3076	-12.8081	-17.3824	20.6362	12.3645	-1.26145		RO02722						0	Alive		0				BM normal AAML0531	Bone Marrow Normal (GSE124413)								10			10	0	0				Train Sample	GSE124413			Otherwise-Normal Control	Otherwise-Normal Control		Otherwise-Normal (Control)	Negative or Unknown	Otherwise-Normal Control
200989060194_R08C01	-28.1553	-24.5335	-12.7892	-17.5678	20.8905	12.3746	-1.50211		RO02776B						0	Alive		0				BM normal AAML0531	Bone Marrow Normal (GSE124413)								10			10	0	0				Train Sample	GSE124413			Otherwise-Normal Control	Otherwise-Normal Control		Otherwise-Normal (Control)	Negative or Unknown	Otherwise-Normal Control
200989060236_R01C01	-27.9021	-23.8626	-12.998	-17.1406	20.7916	12.2772	-1.00667		RO02815						0	Alive		0				BM normal AAML0531	Bone Marrow Normal (GSE124413)								10			10	0	0				Train Sample	GSE124413			Otherwise-Normal Control	Otherwise-Normal Control		Otherwise-Normal (Control)	Negative or Unknown	Otherwise-Normal Control
200989060236_R02C01	-27.686	-23.8591	-12.9521	-17.0938	20.5795	12.2969	-0.925307		BM4473						0	Alive		0				BM normal AAML0531	Bone Marrow Normal (GSE124413)								10			10	0	0				Train Sample	GSE124413			Otherwise-Normal Control	Otherwise-Normal Control		Otherwise-Normal (Control)	Negative or Unknown	Otherwise-Normal Control
200989060236_R03C01	-25.3921	-23.9458	-12.3799	-16.8664	18.5533	12.5494	-0.464961		BM4508						0	Alive		0				BM normal AAML0531	Bone Marrow Normal (GSE124413)								10			10	0	0				Train Sample	GSE124413			Otherwise-Normal Control	Otherwise-Normal Control		Otherwise-Normal (Control)	Negative or Unknown	Otherwise-Normal Control
200989060236_R04C01	-26.6868	-24.4116	-12.5019	-17.2766	19.574	12.4998	-1.03233		BM4641						0	Alive		0				BM normal AAML0531	Bone Marrow Normal (GSE124413)								10			10	0	0				Train Sample	GSE124413			Otherwise-Normal Control	Otherwise-Normal Control		Otherwise-Normal (Control)	Negative or Unknown	Otherwise-Normal Control
200989060236_R05C01	-25.3997	-24.0363	-12.3338	-16.9349	18.5307	12.5708	-0.541186		BM5751						0	Alive		0				BM normal AAML0531	Bone Marrow Normal (GSE124413)								10			10	0	0				Train Sample	GSE124413			Otherwise-Normal Control	Otherwise-Normal Control		Otherwise-Normal (Control)	Negative or Unknown	Otherwise-Normal Control
200989060236_R06C01	-25.5689	-23.4983	-12.5964	-16.6322	18.7979	12.4495	-0.220478		BM5756						0	Alive		0				BM normal AAML0531	Bone Marrow Normal (GSE124413)								10			10	0	0				Train Sample	GSE124413			Otherwise-Normal Control	Otherwise-Normal Control		Otherwise-Normal (Control)	Negative or Unknown	Otherwise-Normal Control
200989060236_R07C01	-25.6358	-24.5476	-12.1818	-17.2496	18.6029	12.6425	-0.908169		BM5759						0	Alive		0				BM normal AAML0531	Bone Marrow Normal (GSE124413)								10			10	0	0				Train Sample	GSE124413			Otherwise-Normal Control	Otherwise-Normal Control		Otherwise-Normal (Control)	Negative or Unknown	Otherwise-Normal Control
200989060236_R08C01	-27.1576	-25.0833	-12.3501	-17.7344	19.8854	12.572	-1.58424		BM5776						0	Alive		0				BM normal AAML0531	Bone Marrow Normal (GSE124413)								10			10	0	0				Train Sample	GSE124413			Otherwise-Normal Control	Otherwise-Normal Control		Otherwise-Normal (Control)	Negative or Unknown	Otherwise-Normal Control
200991620013_R01C01	-27.861	20.2731	-13.2114	12.495	15.1353	3.58587	-15.3813	Female	PASARM	0.361644		210.2		KMT2A-MLLT1,KMT2A-MLLT1,KMT2A-MLLT1	0	Alive	No	0	<10		Hispanic or Latino	AAML0531	Diagnosis	No	Yes	46,XX,t(11;19)(q23;p13.3)[3]/48,sl,+8,+8[14]/49,sdl1,+13[3]	Validation		M5	Low Risk	6.07397	MLL	Arm B	0.106849	1	1	Negative	≥30		Train Sample	GSE124413	High	1	AML with t(v;11q23); KMT2A-r,AML with mutated NPM1	AML with t(v;11q23); KMT2A-r	0-5	Acute myeloid leukemia (AML)	Positive	AML with t(v;11q23); KMT2A-r
200991620013_R02C01	-29.838	19.9849	-12.7685	12.1328	15.4111	4.40105	-14.1953	Female	PARKCX	0.8		382.5	92	KMT2A-MLLT3,KMT2A-MLLT3	0	Alive	No	0	<10	White	Not Hispanic or Latino	AAML0531	Diagnosis	No	No	46,XX,t(9;11)(p22;q23)[20]	Discovery,Validation,TMA		M5	Standard Risk	7.56164	MLL	Arm B	7.56164	0	0	Negative	≥30		Train Sample	GSE124413	Standard	0.5	AML with t(v;11q23); KMT2A-r	AML with t(v;11q23); KMT2A-r	0-5	Acute myeloid leukemia (AML)	Negative or Unknown	AML with t(v;11q23); KMT2A-r
200991620013_R03C01	16.0639	-10.8879	14.0625	-5.68678	-0.700357	-15.5454	-12.1121	Female	PARVAI	16.7178		51.1	71	NPM1-MLF1,NPM1-MLF1	1	Dead	Yes	1	≥10	White	Not Hispanic or Latino	AAML0531	Diagnosis	No	No	46,XX,t(3;5)(q25;q35)[23]	Discovery,Validation		M2	Standard Risk	1.17534	Other	Arm B	0.917808	1	1		≥30		Train Sample	GSE124413	High	1	AML with mutated NPM1	AML with mutated NPM1	13-39	Acute myeloid leukemia (AML)	Negative or Unknown	AML with mutated NPM1
200991620013_R04C01	-25.0672	22.9047	-12.5276	11.0598	16.2913	0.698637	-15.476	Female	PARWDZ	13.3014		137	76.5	KMT2A-MLLT3,KMT2A-MLLT3	1	Dead	No	1	≥10	White	Not Hispanic or Latino	AAML0531	Diagnosis	No	No	47,XX,+der(1;5)(q10;p10),t(9;11)(p22;q23)[20]	Discovery,Validation,TMA		M5	Standard Risk	0.879452	MLL	Arm B	0.715068	1	1		≥30		Train Sample	GSE124413	Standard	0.5	AML with t(v;11q23); KMT2A-r	AML with t(v;11q23); KMT2A-r	13-39	Acute myeloid leukemia (AML)	Negative or Unknown	AML with t(v;11q23); KMT2A-r
200991620013_R05C01	-2.88837	-3.44073	1.02844	-13.8854	2.67157	12.4384	10.0692	Male	PARXBT	9.26301		34.9	68	CBFB-MYH11,CBFB-MYH11	0	Alive	No	0	<10	White	Not Hispanic or Latino	AAML0531	Diagnosis	No	No	46,XY,inv(16)(p13.1q22)[20]	Discovery,Validation		M4	Low Risk	6.15342	inv(16)	Arm A	6.15342	0	0	Negative	≥30		Train Sample	GSE124413	Low	0	AML with inv(16); t(16;16); CBFB::MYH11	AML with inv(16); t(16;16); CBFB::MYH11	5-13	Acute myeloid leukemia (AML)	Negative or Unknown	AML with inv(16); t(16;16); CBFB::MYH11
200991620013_R06C01	38.7089	-14.1021	13.8725	-9.13999	-15.156	-16.8914	18.4472	Male	PARXNG	10.1014		137	62.5		0	Alive	No	0	≥10	Black or African American	Not Hispanic or Latino	AAML0531	Diagnosis	Yes	No	46,XY[21]	Discovery,Validation,TMA		M2	Low Risk	6.15342	Normal	Arm A	6.15342	0	0		≥30		Train Sample	GSE124413	High	1	AML with mutated CEBPA	AML with mutated CEBPA	5-13	Acute myeloid leukemia (AML)	Negative or Unknown	AML with mutated CEBPA
200991620013_R07C01	22.389	-17.6348	13.5464	-9.21788	2.37974	-11.6751	-17.6065	Male	PARYGA	16.2082		59.8	62.3	NUP98-HMGB3	0	Alive	No	0	≥10	White	Not Hispanic or Latino	AAML0531	Diagnosis	No	No	46,XY[20]	Discovery,Validation		M4	Standard Risk	6.59178	Normal	Arm B	6.59178	0	0		≥30		Train Sample	GSE124413	High	1	AML with NUP98-fusion	AML with NUP98-fusion	13-39	Acute myeloid leukemia (AML)	Negative or Unknown	AML with other recurring translocations
200991620013_R08C01	-1.61591	3.1845	-12.9998	-6.83944	-15.3794	6.28204	19.2147	Female	PARYFN	4.37534		87.8	90	CBFB-MYH11,CBFB-MYH11	1	Alive	No	0	<10	White	Not Hispanic or Latino	AAML0531	Diagnosis	No	No	46,XX,inv(16)(p13.1q22)[2]	Discovery,Validation,TMA		M4	Low Risk	6.03562	inv(16)	Arm B	1.79452	1	1	Positive	≥30		Train Sample	GSE124413	Low	0	AML with inv(16); t(16;16); CBFB::MYH11	AML with inv(16); t(16;16); CBFB::MYH11	0-5	Acute myeloid leukemia (AML)	Negative or Unknown	AML with inv(16); t(16;16); CBFB::MYH11
200991620022_R01C01	-3.32058	3.56429	-13.7046	-8.12776	-15.9871	7.67665	19.8183	Male	PARCHW	11.5315		76.5	80	CBFB-MYH11,CBFB-MYH11	1	Dead	Yes	1	≥10	Other	Hispanic or Latino	AAML0531	Diagnosis	No	No	46,XY,inv(16)(p13.1q22)[17]/46,XY[3]	Validation,TMA			Low Risk	1.08219	inv(16)	Arm A	0.819178	1	1		≥30		Train Sample	GSE124413	Low	0	AML with inv(16); t(16;16); CBFB::MYH11	AML with inv(16); t(16;16); CBFB::MYH11	5-13	Acute myeloid leukemia (AML)	Negative or Unknown	AML with inv(16); t(16;16); CBFB::MYH11
200991620022_R02C01	3.66669	38.8015	10.8018	14.7917	-11.575	-13.4345	11.4803	Male	PARDDA	12.5836		4.5	88	RUNX1-RUNX1T1,RUNX1-RUNX1T1	0	Alive	No	0	≥10	White	Not Hispanic or Latino	AAML0531	Diagnosis	No	No	45,X,-Y,t(8;21)(q22;q22)[18]	Validation		M2	Low Risk	7.58356	t(8;21)	Arm B	7.58356	0	0	Negative	<30		Train Sample	GSE124413	Low	0	AML with t(8;21); RUNX1::RUNX1T1	AML with t(8;21); RUNX1::RUNX1T1	5-13	Acute myeloid leukemia (AML)	Negative or Unknown	AML with t(8;21); RUNX1::RUNX1T1
200991620022_R04C01	-1.33918	5.96398	-13.2997	-5.63404	-17.3326	6.09093	19.2531	Female	PAREFM	11.926		143	55	CBFB-MYH11,CBFB-MYH11	0	Alive	No	0	≥10	White	Not Hispanic or Latino	AAML0531	Diagnosis	No	No	46,XX,inv(16)(p13.1q22)[20]	Validation,TMA		M4	Low Risk	2.29315	inv(16)	Arm A	2.29315	0	0		≥30		Train Sample	GSE124413	Low	0	AML with inv(16); t(16;16); CBFB::MYH11	AML with inv(16); t(16;16); CBFB::MYH11	5-13	Acute myeloid leukemia (AML)	Negative or Unknown	AML with inv(16); t(16;16); CBFB::MYH11
200991620022_R05C01	-25.2042	23.6984	-12.6972	11.4902	16.0903	-0.121731	-16.5089	Male	PARFZP	3.26027		5.7	94.3	KMT2A-MLLT3,KMT2A-MLLT3,KMT2A-MLLT3	0	Alive	No	0	<10	White	Not Hispanic or Latino	AAML0531	Diagnosis	No	No	47,XY,+8,t(9;11)(p22;q23)[20]	Validation		M5	Standard Risk	1.37808	MLL	Arm B	1.37808	0	0		<30		Train Sample	GSE124413	Standard	0.5	AML with t(v;11q23); KMT2A-r	AML with t(v;11q23); KMT2A-r	0-5	Acute myeloid leukemia (AML)	Positive	AML with t(v;11q23); KMT2A-r
200991620022_R06C01	4.18583	38.0506	11.6618	14.7225	-11.4774	-13.333	11.5819	Female	PARGTL	15.8548		18.5	72	RUNX1-RUNX1T1,RUNX1-RUNX1T1	0	Alive	No	0	≥10	White	Not Hispanic or Latino	AAML0531	Diagnosis	No	No	45,X,-X,t(8;21)(q22;q22)[18]/46,XY[2]	Validation,TMA		M2	Low Risk	4.15068	t(8;21)	Arm A	4.15068	0	0	Negative	<30		Train Sample	GSE124413	Low	0	AML with t(8;21); RUNX1::RUNX1T1	AML with t(8;21); RUNX1::RUNX1T1	13-39	Acute myeloid leukemia (AML)	Negative or Unknown	AML with t(8;21); RUNX1::RUNX1T1
200991620022_R07C01	8.05512	-24.3572	10.2111	-11.0417	16.3494	13.9166	-17.0724	Female	PARHBA	18.8466		68.2	98		0	Alive	Yes	0	≥10			AAML0531	Diagnosis	No	Yes	46,XX[26]	Validation,TMA		M1	Low Risk	3.0274	Normal	Arm A	3.0274	0	0	Negative	≥30		Train Sample	GSE124413	High	1	AML with mutated NPM1	AML with mutated NPM1	13-39	Acute myeloid leukemia (AML)	Negative or Unknown	AML with mutated NPM1
200991620024_R01C01	3.53504	38.7201	10.7584	14.8928	-11.6438	-13.1669	11.5795	Male	PARZUU	8.96712		113	95	RUNX1-RUNX1T1,RUNX1-RUNX1T1	1	Alive	No	0	<10	White	Not Hispanic or Latino	AAML0531	Diagnosis	No	No	46,XY,t(8;21)(q22;q22)[20]	Discovery,Validation,TMA		M1	Low Risk	5.93973	t(8;21)	Arm A	1.52877	1	1	Positive	≥30		Train Sample	GSE124413	Low	0	AML with t(8;21); RUNX1::RUNX1T1	AML with t(8;21); RUNX1::RUNX1T1	5-13	Acute myeloid leukemia (AML)	Negative or Unknown	AML with t(8;21); RUNX1::RUNX1T1
200991620024_R02C01	15.6842	-12.9493	12.864	-7.02271	2.95522	-14.3477	-13.1232	Male	PASGWH	14.3863		14.2	35.4	NUP98-NSD1,NUP98-NSD1	1	Dead	No	1	≥10	White	Not Hispanic or Latino	AAML0531	Diagnosis	No	No	46,XY,del(9)(q13q22)[16]/46,XY[4]	Discovery,Validation,TMA		M2	Standard Risk	3.32603	Other	Arm A	1.12055	1	1	Negative	<30		Train Sample	GSE124413	High	1	AML with NUP98-fusion	AML with NUP98-fusion	13-39	Acute myeloid leukemia (AML)	Negative or Unknown	AML with other recurring translocations
200991620024_R03C01	20.694	-16.2381	13.5145	-8.25736	1.56099	-13.1562	-15.4685	Male	PARWPW	11.1562		11.4	71.2	none	1	Dead	Yes	1	≥10	White	Not Hispanic or Latino	AAML0531	Diagnosis	No	No	46,XY[30]	TMA		M2	High Risk	1.14521	Normal	Arm A	0.493151	1	1	Positive	<30		Train Sample	GSE124413	High	1			5-13		Negative or Unknown
200991620024_R04C01	-25.9521	-15.7427	-15.9658	-9.86372	13.7373	10.5728	14.1343	Male	PASECW	2.28493		6.8	72	CBFA2T3-GLIS2,CBFA2T3-GLIS2	1	Dead	No	1	<10	Black or African American	Not Hispanic or Latino	AAML0531	Diagnosis	No	No	46,XY[20]	Validation,TMA			Standard Risk	0.90411	Normal	Arm A	0.709589	1	1	Positive	<30		Train Sample	GSE124413	High	1	AML with CBFA2T3::GLIS2	AML with CBFA2T3::GLIS2	0-5	Acute myeloid leukemia (AML)	Negative or Unknown	AML with other recurring translocations
200991620024_R05C01	-29.5019	19.8345	-12.8647	12.2725	15.1089	4.49744	-14.215	Male	PATMIY	0.175342		50.4	62	KMT2A-MLLT3,KMT2A-MLLT3	1	Dead	No	1	<10	White	Not Hispanic or Latino	AAML0531	Diagnosis	No	No	46,XY,t(9;11)(p22;q23)[16]/46,XY[4]	TMA			Standard Risk	0.90137	Other	Arm B	0.523288	1	1		≥30		Train Sample	GSE124413	Standard	0.5	AML with t(v;11q23); KMT2A-r	AML with t(v;11q23); KMT2A-r	0-5	Acute myeloid leukemia (AML)	Negative or Unknown	AML with t(v;11q23); KMT2A-r
200991620024_R06C01	37.5572	-12.1242	13.953	-8.1397	-14.4778	-18.4039	17.9714	Female	PASPTM	14.0329		60.6	70		0	Alive	No	0	≥10	Asian	Not Hispanic or Latino	AAML0531	Diagnosis	Yes	No	46,XX[20]	Discovery,Validation,TMA		M2	Low Risk	5.20548	Normal	Arm B	5.20548	0	0		≥30		Train Sample	GSE124413	Low	0	AML with mutated CEBPA	AML with mutated CEBPA	13-39	Acute myeloid leukemia (AML)	Negative or Unknown	AML with mutated CEBPA
200991620024_R07C01	26.7114	-27.2153	9.31786	-18.5165	-19.416	17.519	16.13	Male	PASJDV	10.7151		94		NUP98-NSD1	0	Alive	Yes	0	≥10	White	Not Hispanic or Latino	AAML0531	Diagnosis		No	46,XY,del(7)(q22q36)[18]/46,XY[2]	Other Genomic Analyses			High Risk	5.80822	Other	Arm B	5.80822	0	0		≥30		Train Sample	GSE124413	High	1	AML with NUP98-fusion	AML with NUP98-fusion	5-13	Acute myeloid leukemia (AML)	Negative or Unknown	AML with other recurring translocations
200991620024_R08C01	2.15455	5.23203	-10.1273	-4.57644	-16.6795	6.50871	18.6618	Female	PASKNV	20.7041		22.7	41	CBFB-MYH11,CBFB-MYH11,CBFB-MYH11	0	Dead	No	1	≥10	White	Not Hispanic or Latino	AAML0531	Diagnosis	No	No	46,XX,inv(16)(p13.1q22)[11]/46,XX[9]	Validation,TMA		M4	Low Risk	0.460274	inv(16)	Arm B	0.460274	1	0	Negative	<30		Train Sample	GSE124413	Low	0	AML with inv(16); t(16;16); CBFB::MYH11	AML with inv(16); t(16;16); CBFB::MYH11	13-39	Acute myeloid leukemia (AML)	Negative or Unknown	AML with inv(16); t(16;16); CBFB::MYH11
200991620031_R01C01	2.18798	38.6695	9.97359	16.0775	-11.6022	-12.5844	11.6484	Male	PASLPU	15.1342		79.4	88	RUNX1-RUNX1T1,RUNX1-RUNX1T1,RUNX1-RUNX1T1	0	Dead	No	1	≥10	White	Hispanic or Latino	AAML0531	Diagnosis	No	No	46,XY,ins(8;21)(q22;q22q21),del(9)(q13q22)[20]	Validation,TMA		M1	Low Risk	0.564384	t(8;21)	Arm B	0.564384	1	0	Negative	≥30		Train Sample	GSE124413	High	1	AML with t(8;21); RUNX1::RUNX1T1	AML with t(8;21); RUNX1::RUNX1T1	13-39	Acute myeloid leukemia (AML)	Negative or Unknown	AML with t(8;21); RUNX1::RUNX1T1
200991620031_R02C01	-3.09018	3.48558	-14.0477	-7.41826	-15.6234	6.88834	19.3877	Female	PASNRB	15.189		116.1	75	CBFB-MYH11,CBFB-MYH11,CBFB-MYH11	0	Alive	No	0	≥10	White	Hispanic or Latino	AAML0531	Diagnosis	No	No	46,XX,del(7)(q22q34),inv(16)(p13.1q22)[19]/46,XX,+9,inv(16)(p13.1q22)[1]	TMA		M4	Low Risk	5.33699	inv(16)	Arm B	5.33699	0	0	Negative	≥30		Train Sample	GSE124413	Low	0	AML with inv(16); t(16;16); CBFB::MYH11	AML with inv(16); t(16;16); CBFB::MYH11	13-39	Acute myeloid leukemia (AML)	Negative or Unknown	AML with inv(16); t(16;16); CBFB::MYH11
200991620031_R03C01	15.4821	-11.1392	13.3189	-8.09558	-0.378594	-14.7411	-12.5477	Male	PASTZU	6.7726		295.6	95	NUP98-NSD1,NUP98-PHF23,NUP98-PHF23	0	Alive	Yes	0	<10	White	Not Hispanic or Latino	AAML0531	Diagnosis	No	No	46,XY[20]	Validation,TMA		M1	High Risk	4.50685	Normal	Arm A	0.158904	1	1	Positive	≥30		Train Sample	GSE124413	High	1	AML with NUP98-fusion	AML with NUP98-fusion	5-13	Acute myeloid leukemia (AML)	Negative or Unknown	AML with other recurring translocations
200991620031_R04C01	2.59869	4.38648	-9.27666	-4.70846	-16.7731	6.64376	18.8563	Male	PASUUD	12.7781		31.1	51	CBFB-MYH11,CBFB-MYH11,CBFB-MYH11	0	Alive	No	0	≥10	Black or African American	Not Hispanic or Latino	AAML0531	Diagnosis	No	No	46,XY,der(7)t(7;22)(q22;q11.1),inv(16)(p13.1q22)[11]/46,XY[14]	Validation,TMA		M4	Low Risk	2.32329	inv(16)	Arm B	2.32329	0	0	Negative	≥30		Train Sample	GSE124413	Low	0	AML with inv(16); t(16;16); CBFB::MYH11	AML with inv(16); t(16;16); CBFB::MYH11	5-13	Acute myeloid leukemia (AML)	Negative or Unknown	AML with inv(16); t(16;16); CBFB::MYH11
200991620031_R05C01	38.7099	-13.8783	14.2689	-9.15637	-15.0669	-16.8507	18.1242	Male	PAPZZE	10.7397		63.9	33	none	0	Alive	No	0	≥10	White	Not Hispanic or Latino	AAML0531	Diagnosis	Yes	No	47, XY,+21[2]/46,XY[29]	Validation,TMA		M4	Low Risk	7.80548	Other	Arm A	7.80548	0	0		≥30		Train Sample	GSE124413	High	1	AML with mutated CEBPA	AML with mutated CEBPA	5-13	Acute myeloid leukemia (AML)	Negative or Unknown	AML with mutated CEBPA
200991620031_R06C01	-3.90632	38.282	7.49931	20.6365	-11.3815	-11.2482	11.412	Female	PARCVP	9.70137		27.9	71	RUNX1-RUNX1T1,RUNX1-RUNX1T1,RUNX1-RUNX1T1	0	Alive	No	0	<10	White	Not Hispanic or Latino	AAML0531	Diagnosis	No	No	46,XX,t(8;21)(q22;q22][20]	Validation,TMA		M2	Low Risk	7.26301	t(8;21)	Arm A	7.26301	0	0	Negative	<30		Train Sample	GSE124413	Low	0	AML with t(8;21); RUNX1::RUNX1T1	AML with t(8;21); RUNX1::RUNX1T1	5-13	Acute myeloid leukemia (AML)	Negative or Unknown	AML with t(8;21); RUNX1::RUNX1T1
200991620031_R07C01	-2.32564	39.6461	7.55825	19.0376	-11.6736	-11.8608	11.3838	Female	PARCZL	10.4274		94.8	50.5	RUNX1-RUNX1T1,RUNX1-RUNX1T1	1	Alive	No	0	≥10	White	Hispanic or Latino	AAML0531	Diagnosis	No	No	46,XX,t(15;21)(q22;q22), cryp ins(8;21)(q22;q22q22)[19].ish der(8)ins(8;21)(q22;q22)(ETO+,RUNX1+)	Discovery,Validation,TMA		M2	Low Risk	7.38356	t(8;21)	Arm B	2.69863	1	1	Negative	≥30		Train Sample	GSE124413	Low	0	AML with t(8;21); RUNX1::RUNX1T1	AML with t(8;21); RUNX1::RUNX1T1	5-13	Acute myeloid leukemia (AML)	Negative or Unknown	AML with t(8;21); RUNX1::RUNX1T1
200991620031_R08C01	17.2756	-10.0006	14.214	-4.79808	-0.0443174	-15.6567	-12.5867	Male	PAREHK	11.1014		26.4	20.2	NUP98-HMGB3,NUP98-HMGB3	0	Alive	No	0	≥10	White	Not Hispanic or Latino	AAML0531	Diagnosis	No	Yes	46,XY[20]	Validation,TMA		M2	Low Risk	7.39178	Normal	Arm B	7.39178	0	0		<30		Train Sample	GSE124413	Low	0	AML with NUP98-fusion,AML with mutated NPM1	AML with NUP98-fusion	5-13	Acute myeloid leukemia (AML)	Negative or Unknown	AML with other recurring translocations
200991620044_R01C01	-27.9129	-23.6959	-13.0667	-17.0335	20.813	12.2454	-0.88353		RO02176						0	Alive		0				BM normal AAML0531	Bone Marrow Normal (GSE124413)								10			10	0	0				Train Sample	GSE124413			Otherwise-Normal Control	Otherwise-Normal Control		Otherwise-Normal (Control)	Negative or Unknown	Otherwise-Normal Control
200991620044_R02C01	-27.8689	-26.266	-12.0286	-18.5447	20.2806	12.7248	-2.54494		RO02265						0	Alive		0				BM normal AAML0531	Bone Marrow Normal (GSE124413)								10			10	0	0				Train Sample	GSE124413			Otherwise-Normal Control	Otherwise-Normal Control		Otherwise-Normal (Control)	Negative or Unknown	Otherwise-Normal Control
200991620044_R03C01	-28.1001	-25.8911	-12.2262	-18.3743	20.5791	12.6343	-2.38363		RO02249						0	Alive		0				BM normal AAML0531	Bone Marrow Normal (GSE124413)								10			10	0	0				Train Sample	GSE124413			Otherwise-Normal Control	Otherwise-Normal Control		Otherwise-Normal (Control)	Negative or Unknown	Otherwise-Normal Control
200991620044_R04C01	-28.0331	-23.9334	-12.9973	-17.2007	20.8861	12.2784	-1.08396		RO02240						0	Alive		0				BM normal AAML0531	Bone Marrow Normal (GSE124413)								10			10	0	0				Train Sample	GSE124413			Otherwise-Normal Control	Otherwise-Normal Control		Otherwise-Normal (Control)	Negative or Unknown	Otherwise-Normal Control
200991620044_R05C01	-27.9194	-26.0207	-12.1373	-18.4098	20.3752	12.6752	-2.40168		RO02224						0	Alive		0				BM normal AAML0531	Bone Marrow Normal (GSE124413)								10			10	0	0				Train Sample	GSE124413			Otherwise-Normal Control	Otherwise-Normal Control		Otherwise-Normal (Control)	Negative or Unknown	Otherwise-Normal Control
200991620044_R06C01	-27.4801	-26.1717	-11.9799	-18.4234	19.9356	12.7459	-2.37009		RO02216						0	Alive		0				BM normal AAML0531	Bone Marrow Normal (GSE124413)								10			10	0	0				Train Sample	GSE124413			Otherwise-Normal Control	Otherwise-Normal Control		Otherwise-Normal (Control)	Negative or Unknown	Otherwise-Normal Control
200991620044_R07C01	-26.2255	-23.4441	-12.7854	-16.7226	19.4885	12.3662	-0.375413		RO02214						0	Alive		0				BM normal AAML0531	Bone Marrow Normal (GSE124413)								10			10	0	0				Train Sample	GSE124413			Otherwise-Normal Control	Otherwise-Normal Control		Otherwise-Normal (Control)	Negative or Unknown	Otherwise-Normal Control
200991620044_R08C01	-28.1792	-25.8538	-12.2659	-18.3486	20.6529	12.6165	-2.36288		RO02211						0	Alive		0				BM normal AAML0531	Bone Marrow Normal (GSE124413)								10			10	0	0				Train Sample	GSE124413			Otherwise-Normal Control	Otherwise-Normal Control		Otherwise-Normal (Control)	Negative or Unknown	Otherwise-Normal Control
200991620045_R01C01	-27.5185	-26.2755	-11.9479	-18.4865	19.947	12.7604	-2.44381		RO02210						0	Alive		0				BM normal AAML0531	Bone Marrow Normal (GSE124413)								10			10	0	0				Train Sample	GSE124413			Otherwise-Normal Control	Otherwise-Normal Control		Otherwise-Normal (Control)	Negative or Unknown	Otherwise-Normal Control
200991620045_R02C01	-28.29	-25.8504	-12.2869	-18.3746	20.7568	12.6075	-2.40127		RO02209						0	Alive		0				BM normal AAML0531	Bone Marrow Normal (GSE124413)								10			10	0	0				Train Sample	GSE124413			Otherwise-Normal Control	Otherwise-Normal Control		Otherwise-Normal (Control)	Negative or Unknown	Otherwise-Normal Control
200991620045_R03C01	14.1614	-12.5044	13.8553	-7.72045	-1.96406	-15.7079	-12.3401	Female	PARYXV	5.86027		120.4	47	none	1	Alive	No	0	<10	Asian	Not Hispanic or Latino	AAML0531	Diagnosis	No	No	46,XX,i(17)(q10)[20]	Validation,TMA		M2	Standard Risk	6.53151	Other	Arm A	1.98356	1	1	Positive	≥30		Train Sample	GSE124413	Standard	0.5			5-13		Negative or Unknown
200991620045_R04C01	-40.5571	7.70758	-14.9892	-5.7061	12.2767	11.877	16.1967	Male	PATLFJ	2.63562		15.8	20	NUP98-KDM5A,NUP98-KDM5A	1	Dead	No	1	<10	White	Hispanic or Latino	AAML0531	Diagnosis	No	No	49,XY,del(3)(q11.2q25),+6,+19,+21[11]/46,XY[9]	Validation		M6	Standard Risk	1.32055	Other	Arm A	0.750685	1	1	Positive	<30		Train Sample	GSE124413	High	1	AML with NUP98-fusion	AML with NUP98-fusion	0-5	Acute myeloid leukemia (AML)	Negative or Unknown	AML with other recurring translocations
200991620045_R05C01	-23.299	-20.5148	-11.1782	-9.08075	11.1687	11.3528	13.9731	Female	PASWTG	1.41918		71.2	52	NUP98-KDM5A,NUP98-KDM5A	0	Dead	No	1	<10	Black or African American	Not Hispanic or Latino	AAML0531	Diagnosis	No	No	46,XX,add(5)(p15.1),t(11;12)(q13;p13),del(13)(q11q13),del(13)(q12q14)[18]/46,XX[2]	Other Genomic Analyses		M6	Standard Risk	0.112329	Other	Arm B	0.112329	1	0	Negative	≥30		Train Sample	GSE124413	High	1	AML with NUP98-fusion	AML with NUP98-fusion	0-5	Acute myeloid leukemia (AML)	Negative or Unknown	AML with other recurring translocations
200991620045_R06C01	-24.9059	-19.2187	-13.3587	-8.03617	12.0935	11.4131	14.7514	Female	PATMDJ	1.95342		16.4	11	RBM15-MKL1,RBM15-MKL1	0	Alive	No	0	<10	White	Not Hispanic or Latino	AAML0531	Diagnosis	No	No	46,XX,t(1;22)(p13;q13)[2]/46,XX[19]	Validation		M7	Standard Risk	4.04384	Other	Arm A	4.04384	0	0	Negative	<30		Train Sample	GSE124413	Standard	0.5	AML with t(1;22); RBM15::MKL1	AML with t(1;22); RBM15::MKL1	0-5	Acute myeloid leukemia (AML)	Negative or Unknown	AML with other recurring translocations
200991620045_R07C01	24.0467	-21.5837	11.3809	2.43672	20.9709	15.6976	8.32364	Female	PARWCG	23.8164		1.7	35	FUS-ERG,FUS-ERG,FUS-ERG	0	Alive	No	0	≥10	White	Not Hispanic or Latino	AAML0531	Diagnosis	No	No	46,XX,t(16;21)(p11.2;q22)[13]/46,XX[7]	Validation,TMA		M2	Standard Risk	6.5589	Other	Arm B	6.5589	0	0	Negative	<30		Train Sample	GSE124413	High	1	AML with t(16;21); FUS::ERG	AML with t(16;21); FUS::ERG	13-39	Acute myeloid leukemia (AML)	Negative or Unknown	AML with other recurring translocations
200991620045_R08C01	26.4915	-27.2326	9.21362	-18.6089	-19.5385	17.5533	16.164	Male	PARMGH	13.5781		15.1		none	0	Alive	No	0	≥10	White	Not Hispanic or Latino	AAML0531	Diagnosis	No	No	46,XY,add(14)(q32)[6]/46,XY[33]	Validation		M1	Standard Risk	7.06027	Other	Arm A	7.06027	0	0	Positive	<30		Train Sample	GSE124413	High	1			13-39		Negative or Unknown
200991620055_R01C01	-25.1843	-20.9273	-13.3267	-15.8884	19.6875	12.108	0.675888	Female	PATABK	3.30137		13.1	69	NUP98-KDM5A,NUP98-KDM5A,NUP98-KDM5A	0	Alive	No	0	<10	White	Hispanic or Latino	AAML0531	Diagnosis	No	No	49,XX,+3,+6,del(13)(q12q14),+21[11]/46,XX[9]	Validation,TMA		M7	Standard Risk	4.9863	Other	Arm B	4.9863	0	0	Negative	<30		Train Sample	GSE124413	High	1	AML with NUP98-fusion	AML with NUP98-fusion	0-5	Acute myeloid leukemia (AML)	Negative or Unknown	AML with other recurring translocations
200991620055_R02C01	-20.6612	-19.874	-9.50244	-10.2382	10.1336	10.982	13.4999	Female	PATCHL	2.01096		7.7	35	none	0	Alive	No	0	<10	White	Not Hispanic or Latino	AAML0531	Diagnosis	No	No		TMA		M7		4.61096		Arm A	4.61096	0	0	Negative	<30		Train Sample	GSE124413	Standard	0.5			0-5		Negative or Unknown
200991620055_R03C01	-20.6997	-20.5772	-9.26029	-9.93175	10.1644	11.2685	13.4294	Female	PATASP	16.3014		2.1	22	none	1	Dead	No	1	≥10	Black or African American	Not Hispanic or Latino	AAML0531	Diagnosis	No	No	47,XX,+1,der(1;7)(q10;p10),+8[16]/49,idem,+21,+21[3]/46,XX[1]	Other Genomic Analyses			Standard Risk	1.30411	Other	Arm B	0.956164	1	1	Positive	<30		Train Sample	GSE124413	Standard	0.5			13-39		Positive
200991620055_R04C01	30.5675	-1.43002	10.2468	5.32364	22.5189	16.5282	11.549	Male	PATFGK	8.31781		1.1	50	DOT1L-RPS15	1	Dead	No	1	<10	Other	Hispanic or Latino	AAML0531	Diagnosis	No	No	46,XY,der(2)t(2;5)(q37;p15.1),t(6;6)(p25;q24),i(7)(q10),add(13)(q14),dup(16)(q22q22),der(18)t(13;18)(q14;q23)[11]/46,XY[25]	Validation,TMA		M1	Standard Risk	1.2274	Other	Arm B	0.767123	1	1	Negative	<30		Train Sample	GSE124413	Standard	0.5			5-13		Negative or Unknown
200991620055_R05C01	-18.0504	2.09967	-2.82973	11.0946	-17.3194	2.64465	-21.7987	Female	PARKJZ	0.208219		114.3		KMT2A-AFF1,KMT2A-AFF1,KMT2A-AFF1	0	Dead	No	1	<10	White	Hispanic or Latino	AAML0531	Diagnosis	No	No	46,XX,t(4;11)(q21;q23),der(7)del(7)(p?)del(7)(q?),der(18)del(q?),del(18)(q?)[2]	Validation			Standard Risk	0.915068	Other	Arm B	0.221918	1	1	Positive	≥30		Train Sample	GSE124413	High	1	AML with t(v;11q23); KMT2A-r	AML with t(v;11q23); KMT2A-r	0-5	Acute myeloid leukemia (AML)	Negative or Unknown	AML with t(v;11q23); KMT2A-r
200991620055_R06C01	21.4829	-9.78063	13.9409	-4.11062	2.76247	-14.5555	-14.7975	Male	PARKHV	7.36164		12.4	47	none	0	Alive	No	0	<10	White	Not Hispanic or Latino	AAML0531	Diagnosis	No	Yes	45,X,-Y[17]/46,XY[3]	Validation,TMA		M2	Low Risk	6.84658	Other	Arm A	6.84658	0	0	Negative	<30		Train Sample	GSE124413	Low	0	AML with mutated NPM1	AML with mutated NPM1	5-13	Acute myeloid leukemia (AML)	Negative or Unknown	AML with mutated NPM1
200991620055_R07C01	24.3659	-23.9447	11.8762	3.1582	19.9514	15.2038	9.94213	Female	PARBZJ	1.40274		5.4	39	ETV6-INO80D,ETV6-INO80D	1	Dead	No	1	<10	Black or African American	Hispanic or Latino	AAML0531	Diagnosis	No	No	46,XX,der(2)t(2;12)(q33;p12),add(12)(p12)[131]/46,XX[2]	Validation,TMA		M2	Standard Risk	0.958904	Other	Arm B	0.761644	1	1	Negative	<30		Train Sample	GSE124413	High	1	AML with ETV6 fusion	AML with ETV6 fusion	0-5	Acute myeloid leukemia (AML)	Negative or Unknown	AML with other recurring translocations
200991620055_R08C01	31.406	-0.591484	10.8414	4.51847	21.593	16.0226	10.906	Female	PASVUI	5.6137		6.9	65.6	ETV6-LIN00598,none	0	Alive	No	0	<10	White	Not Hispanic or Latino	AAML0531	Diagnosis	No	No	46,XX,t(12;13)(p13;q14)[10]/46,XX[1]	Other Genomic Analyses		M5	Standard Risk	5.19726	Other	Arm B	5.19726	0	0	Positive	<30		Train Sample	GSE124413	High	1	AML with ETV6 fusion	AML with ETV6 fusion	5-13	Acute myeloid leukemia (AML)	Negative or Unknown	AML with other recurring translocations
200991620063_R01C01	23.7866	-21.3881	11.2476	2.52682	21.0801	15.4881	8.16889	Female	PATAML	3.54521		14	56.8	FUS-ERG,FUS-ERG,FUS-ERG	0	Alive	No	0	<10	Other	Hispanic or Latino	AAML0531	Diagnosis	No	No	46,XX,(16;21;19)(p11.2;q22;p13.1)[1]/46,idem,dup(1)(q31q21)[17]/46,XX[2]	Other Genomic Analyses		M7	Standard Risk	0.224658	Other	Arm B	0.224658	0	0		<30		Train Sample	GSE124413	High	1	AML with t(16;21); FUS::ERG	AML with t(16;21); FUS::ERG	0-5	Acute myeloid leukemia (AML)	Negative or Unknown	AML with other recurring translocations
200991620063_R02C01	-31.4413	21.4198	-13.5602	11.2946	17.287	5.65901	-14.3268	Female	PASNKC	6.94521		9.9	80	KAT6A-CREBBP,KAT6A-CREBBP,KAT6A-CREBBP	0	Alive	No	0	<10	White	Not Hispanic or Latino	AAML0531	Diagnosis	No	No	46,XX,t(8;16)(p11.2;p13.3)[20]	Validation,TMA		M5	Standard Risk	6.05753	Other	Arm A	6.05753	0	0		<30		Train Sample	GSE124413	High	1	AML with t(8;16); KAT6A::CREBBP,AML with t(8;16); KAT6A::CREBBP	AML with t(8;16); KAT6A::CREBBP	5-13	Acute myeloid leukemia (AML)	Negative or Unknown	AML with other recurring translocations
200991620063_R03C01	-33.7411	-0.632302	-8.48624	16.7701	10.3391	21.2067	10.648	Female	PASKAS	1.00548		2.8	40	t(X;11)(q28;q13)	0	Alive	No	0	<10	White	Not Hispanic or Latino	AAML0531	Diagnosis	No	No	46,X,t(X;11)(q28;q13)[20]	Validation		M4	Standard Risk	6.02466	Other	Arm B	6.02466	0	0	Negative	<30		Train Sample	GSE124413	Standard	0.5			0-5		Negative or Unknown
200991620063_R04C01	-40.5027	7.88433	-15.0643	-5.73121	12.3251	11.8603	16.19	Male	PATLMH	1.61918		26.2	62	t(6;8)(q13;q13),t(15;20)(q22;q13.3)	1	Dead	No	1	<10	White	Not Hispanic or Latino	AAML0531	Diagnosis	No	No	46,Y,inv(X)(p11.2q26),add(2)(q21),t(6;8)(q13;q13),t(15;20)(q22;q13.3),add(17)(p13)[12]/46,XY[10]	Validation,TMA		M7	Standard Risk	2.26301	Other	Arm B	0.986301	1	1	Positive	<30		Train Sample	GSE124413	Standard	0.5			0-5		Negative or Unknown
200991620063_R05C01	38.6907	-13.3721	13.3184	-8.81061	-14.9617	-17.6772	18.2204	Female	PARILH	14.8466		120.7	55	none	1	Alive	No	0	≥10	White		AAML0531	Diagnosis	Yes	No	45,X,-X[20]	Validation,TMA			Low Risk	6.72603	Other	Arm B	1.32329	1	1	Negative	≥30		Train Sample	GSE124413	High	1	AML with mutated CEBPA	AML with mutated CEBPA	13-39	Acute myeloid leukemia (AML)	Negative or Unknown	AML with mutated CEBPA
200991620063_R06C01	24.6706	-22.5918	11.1882	3.50933	21.0435	15.4727	9.58927	Male	PARIAP	14.0301		1.3	58	t(15;22)(q24;q13)	1	Alive	No	0	≥10	White	Not Hispanic or Latino	AAML0531	Diagnosis	No	No	46,XY,i(17)(q10)[11]/46,XY[8]/46,XY,t(15;22)(q24;q13)[1]	Other Genomic Analyses		M4	Standard Risk	6.86027	Other	Arm B	1.89863	1	1	Negative	<30		Train Sample	GSE124413	Standard	0.5			13-39		Negative or Unknown
200991620063_R07C01	24.6589	8.2628	14.6061	3.16989	11.7445	10.5546	13.686	Male	PARAPD	1.60548		402		none	1	Dead	No	1	<10	White	Not Hispanic or Latino	AAML0531	Diagnosis	No	No	46,XY,add(5)(q35)[24]	Other Genomic Analyses		M4	Standard Risk	0.758904	Other	Arm A	0.334247	1	1	Negative	≥30		Train Sample	GSE124413	Standard	0.5			0-5		Negative or Unknown
200991620063_R08C01	3.78619	-19.7196	10.5609	-13.6509	0.0539372	11.5073	5.76427	Male	PARAEG	11.8384		1.7	49	none	0	Dead	No	1	≥10	White	Not Hispanic or Latino	AAML0531	Diagnosis	No	No	48,XY,r(21)c,+r(21),+r(21)[14]/46,XY,r(21)c	Validation,TMA			Standard Risk	0.561644	Other	Arm B	0.561644	1	0	Negative	<30		Train Sample	GSE124413	Standard	0.5			5-13		Negative or Unknown
200991620068_R01C01	-23.218	-20.6954	-11.1372	-9.23784	11.1897	11.3136	13.8854	Female	PARUZS	0.578082		28.2	20	none	0	Dead	No	1	<10	Black or African American	Not Hispanic or Latino	AAML0531	Diagnosis	No	No	46,XX[20]	Validation		M7	Standard Risk	0.909589	Normal	Arm B	0.210959	1	1		<30		Train Sample	GSE124413	Standard	0.5			0-5		Negative or Unknown
200991620068_R02C01	-29.103	20.1344	-12.9711	12.6547	15.2491	4.43177	-14.8967	Male	PASFFS	0.320548		98.6	60	KMT2A-MLLT10,KMT2A-MLLT10,KMT2A-MLLT10	1	Alive	No	0	<10	White	Not Hispanic or Latino	AAML0531	Diagnosis	No	No	46,X,der(Y)ins(Y;*11)(p11.3;q13q22),der(10)ins(10;*11)(p12;q23q21),der(11)ins( Y;11)ins(10;11)	Validation,TMA		M5	Standard Risk	5.60822	MLL	Arm B	0.326027	1	1	Negative	≥30		Train Sample	GSE124413	High	1	AML with t(v;11q23); KMT2A-r	AML with t(v;11q23); KMT2A-r	0-5	Acute myeloid leukemia (AML)	Negative or Unknown	AML with t(v;11q23); KMT2A-r
200991620068_R03C01	2.12382	38.2261	10.2585	16.2456	-11.4804	-12.2818	11.8142	Female	PASINA	8.10959		77.5	90	RUNX1-RUNX1T1,RUNX1-RUNX1T1,RUNX1-RUNX1T1	0	Dead	No	1	<10	White	Not Hispanic or Latino	AAML0531	Diagnosis	No	No	46,XX,t(8;21)(q22;q22)[25]/46,idem,del(11)(q21q24)[3]/46,XX[2]	Validation,TMA		M1	Low Risk	1.6137	t(8;21)	Arm A	0.189041	1	1	Positive	≥30		Train Sample	GSE124413	High	1	AML with t(8;21); RUNX1::RUNX1T1	AML with t(8;21); RUNX1::RUNX1T1	5-13	Acute myeloid leukemia (AML)	Negative or Unknown	AML with t(8;21); RUNX1::RUNX1T1
200991620068_R04C01	17.5544	-12.3609	15.0678	-4.88884	-2.0302	-15.1467	-13.8669	Male	PATGTL	14.5945		29.8	90	DEK-NUP214,DEK-NUP214	1	Alive	No	0	≥10	White	Hispanic or Latino	AAML0531	Diagnosis		No	46,XY,t(6;6;9)(p23;q21;q34)[18]/47,idem, +mar[2]	Other Genomic Analyses			Standard Risk	4.6137	Other	Arm A	0.827397	1	1	Negative	<30		Train Sample	GSE124413	High	1	AML with t(6;9); DEK::NUP214	AML with t(6;9); DEK::NUP214	13-39	Acute myeloid leukemia (AML)	Negative or Unknown	AML with t(6;9); DEK::NUP214
200991620068_R05C01	0.958817	40.1527	8.54224	16.6517	-11.7368	-13.7796	10.8924	Male	PASXNT	8.3589		70.2	40	RUNX1-RUNX1T1,RUNX1-RUNX1T1,RUNX1-RUNX1T1	1	Alive	No	0	<10	White	Not Hispanic or Latino	AAML0531	Diagnosis	No	No	45,X,-Y,t(8;21)(q22;q22),del(9)(q13q21)[20]	TMA		M2	Low Risk	1.69589	t(8;21)	Arm A	1.23836	1	1	Positive	≥30		Train Sample	GSE124413	Low	0	AML with t(8;21); RUNX1::RUNX1T1	AML with t(8;21); RUNX1::RUNX1T1	5-13	Acute myeloid leukemia (AML)	Negative or Unknown	AML with t(8;21); RUNX1::RUNX1T1
200991620068_R06C01	20.1738	-20.9039	11.3892	-10.924	4.10937	-11.579	-16.7382	Female	PATCBV	14.6274		216.3	95	KMT2A-ELL,KMT2A-MLLT1,KMT2A-ELL	1	Dead	Yes	1	≥10	White	Not Hispanic or Latino	AAML0531	Diagnosis	No	No	46,XX,t(11;19)(q23;p13.3)[20]	Validation,TMA		M4	High Risk	2.26575	MLL	Arm A	1.73699	1	1	Positive	≥30		Train Sample	GSE124413	High	1	AML with t(v;11q23); KMT2A-r	AML with t(v;11q23); KMT2A-r	13-39	Acute myeloid leukemia (AML)	Negative or Unknown	AML with t(v;11q23); KMT2A-r
200991620068_R07C01	26.1567	-12.4788	12.1741	-7.80258	5.97122	-12.0157	-17.0774	Male	PATCVL	17.0822		202		none	1	Alive	Yes	0	≥10	White	Hispanic or Latino	AAML0531	Diagnosis	No	Yes	46,XY[30]	Validation		M5	High Risk	5.03562	Normal	Arm A	1.06849	1	1	Positive	≥30		Train Sample	GSE124413	High	1	AML with mutated NPM1	AML with mutated NPM1	13-39	Acute myeloid leukemia (AML)	Negative or Unknown	AML with mutated NPM1
200991620068_R08C01	-1.62954	3.53022	-12.9491	-7.09738	-15.6305	6.33018	19.4651	Female	PATLHB	12.6904		103		CBFB-MYH11,CBFB-MYH11,CBFB-MYH11	1	Dead	No	1	≥10	Black or African American	Not Hispanic or Latino	AAML0531	Diagnosis	No	No	51,XX,+8,inv(16)(p13.1q22),+18,+19,+21,+22[4]/46,XX[36]	Validation		M4	Low Risk	2.07671	inv(16)	Arm A	1.62466	1	1	Negative	≥30		Train Sample	GSE124413	Low	0	AML with inv(16); t(16;16); CBFB::MYH11	AML with inv(16); t(16;16); CBFB::MYH11	5-13	Acute myeloid leukemia (AML)	Positive	AML with inv(16); t(16;16); CBFB::MYH11
200991620105_R02C01	26.8665	-12.4757	12.4449	-8.30745	5.91515	-11.5009	-17.6693	Female	PARHVK	13.6521		24.2	92	KMT2A-MLLT4,KMT2A-MLLT4	1	Alive	No	0	≥10	White	Not Hispanic or Latino	AAML0531	Diagnosis	No	No	46,XX,ins(6;11)(q27;q22q23.3)[17]/46,XX[3]	Discovery,Validation,TMA		M1	Standard Risk	6.89315	MLL	Arm A	1.03014	1	1	Negative	<30		Train Sample	GSE124413	High	1	AML with t(v;11q23); KMT2A-r	AML with t(v;11q23); KMT2A-r	13-39	Acute myeloid leukemia (AML)	Negative or Unknown	AML with t(v;11q23); KMT2A-r
200991620105_R03C01	-3.3276	-14.389	6.48074	-13.0856	0.956215	12.9041	8.15104	Male	PARJGD	0.794521		21	33	ETV6-NTRK3,ETV6-NTRK3	0	Dead	No	1	<10	White	Not Hispanic or Latino	AAML0531	Diagnosis	No	No	48,XY,-7,+8,+18,+22[cp15]/48,idem,-6,+12,+13,+19,+mar[cp3]/46,XY[2]	Validation		M4	High Risk	3.39452	Other	Arm B	3.39452	1	0	Positive	<30		Train Sample	GSE124413	High	1	AML with ETV6 fusion	AML with ETV6 fusion	0-5	Acute myeloid leukemia (AML)	Positive	AML with other recurring translocations
200991620105_R04C01	-0.233923	36.9005	10.2667	18.5788	-10.919	-12.185	11.4524	Male	PARJET	11.326		5.9	36	RUNX1-RUNX1T1,RUNX1-RUNX1T1,RUNX1-RUNX1T1	0	Alive	No	0	≥10	Other	Hispanic or Latino	AAML0531	Diagnosis	No	No	46,XY,t(8;21)(q22;q22)[1]/45,idem,-Y[19]	Validation			Low Risk	7.34521	t(8;21)	Arm A	7.34521	0	0		<30		Train Sample	GSE124413	Low	0	AML with t(8;21); RUNX1::RUNX1T1	AML with t(8;21); RUNX1::RUNX1T1	5-13	Acute myeloid leukemia (AML)	Negative or Unknown	AML with t(8;21); RUNX1::RUNX1T1
200991620105_R05C01	-1.34946	3.88925	-12.6464	-7.56177	-15.848	6.34481	19.8698	Female	PARJYP	14.8849		122.5	80	CBFB-MYH11,CBFB-MYH11	0	Alive	No	0	≥10	Other	Not Hispanic or Latino	AAML0531	Diagnosis	No	No	46,XX,inv(16)(p13.1q22)	Discovery,Validation,TMA		M4	Low Risk	4.92603	inv(16)	Arm B	4.92603	0	0		≥30		Train Sample	GSE124413	Low	0	AML with inv(16); t(16;16); CBFB::MYH11	AML with inv(16); t(16;16); CBFB::MYH11	13-39	Acute myeloid leukemia (AML)	Negative or Unknown	AML with inv(16); t(16;16); CBFB::MYH11
200991620105_R06C01	-30.6388	23.8999	-12.794	10.98	18.5416	4.02549	-14.9741	Male	PARKFB	18.1671		58.6	87.5	KMT2A-MLLT10,KMT2A-MLLT10	1	Alive	No	0	≥10	White	Not Hispanic or Latino	AAML0531	Diagnosis	No	No	46,XY,derI10)t(10;21;11)(p12;q22;q23)inv(11)(q13q23),der(11)t(11;21)(q13;q22),der(21)t(10;21)(p12;q22)[3]/47,idem,+4[17]	Validation		M5	Standard Risk	5.92329	MLL	Arm B	1.64384	1	1	Negative	≥30		Train Sample	GSE124413	High	1	AML with t(v;11q23); KMT2A-r	AML with t(v;11q23); KMT2A-r	13-39	Acute myeloid leukemia (AML)	Negative or Unknown	AML with t(v;11q23); KMT2A-r
200991620105_R07C01	-20.5177	-20.0098	-9.23915	-10.2813	10.1007	11.0221	13.4659	Male	PARKGB	0.553425		12.2	87	KMT2A-ELL,KMT2A-ELL,KMT2A-ELL	0	Alive	No	0	<10	White	Not Hispanic or Latino	AAML0531	Diagnosis	No	No	46,XY,t(11;19)(q23'p13.1)[18]/46,idem,del(10)(p11.2)	Validation		M5	Standard Risk	7.55616	MLL	Arm A	7.55616	0	0	Negative	<30		Train Sample	GSE124413	Standard	0.5	AML with t(v;11q23); KMT2A-r	AML with t(v;11q23); KMT2A-r	0-5	Acute myeloid leukemia (AML)	Negative or Unknown	AML with t(v;11q23); KMT2A-r
200991620105_R08C01	-25.8424	22.3474	-13.0301	12.1353	15.5506	0.67651	-16.7714	Female	PARSXZ	3.8274		526		KMT2A-MLLT3,KMT2A-MLLT3,KMT2A-MLLT3	0	Dead	No	1	<10	White	Not Hispanic or Latino	AAML0531	Diagnosis	No	No	47,XX,t(4;9)(q31.3;p22),+8,t(9;11)(p22;q23)[20]	Validation			Standard Risk	0.0219178	MLL	Arm A	0.0219178	1	0		≥30		Train Sample	GSE124413	Standard	0.5	AML with t(v;11q23); KMT2A-r	AML with t(v;11q23); KMT2A-r	0-5	Acute myeloid leukemia (AML)	Positive	AML with t(v;11q23); KMT2A-r
200991620141_R01C01	7.90102	-24.7032	10.1847	-10.9676	16.497	14.1941	-16.8851	Female	PASIZX	6.23288		32.1	91		0	Alive	Yes	0	<10	White	Not Hispanic or Latino	AAML0531	Diagnosis	No	No	46,XX[30]	Validation,TMA		M1	High Risk	5.54521	Normal	Arm B	5.54521	0	0	Positive	≥30		Train Sample	GSE124413	High	1			5-13		Negative or Unknown
200991620141_R02C01	21.0187	-14.0692	13.8666	-6.84916	1.57978	-13.348	-16.2229	Male	PARIHK	10.4932		20.2	46		0	Dead	Yes	1	≥10	White	Not Hispanic or Latino	AAML0531	Diagnosis	No	No	47,XY,+8[8]/46,XY[16]	Discovery,Validation,TMA		Not classified	High Risk	2.52877	Other	Arm A	0.210959	1	1	Negative	<30		Train Sample	GSE124413	High	1			5-13		Positive
200991620141_R03C01	7.18508	-25.1282	10.1158	-11.0111	16.5188	14.4829	-16.1409	Male	PASCCS	11.937		6.6	90		1	Alive	No	0	≥10	White	Not Hispanic or Latino	AAML0531	Diagnosis	No	Yes	46,XY[40]	Discovery,Validation,TMA		M1	Low Risk	6.08493	Normal	Arm A	2.09041	1	1	Positive	<30		Train Sample	GSE124413	Low	0	AML with mutated NPM1	AML with mutated NPM1	5-13	Acute myeloid leukemia (AML)	Negative or Unknown	AML with mutated NPM1
200991620141_R04C01	-2.79868	-1.83704	-12.4172	-5.59015	-13.6821	8.33794	17.3659	Female	PARZMZ	2.69863		76.5	48	CBFB-MYH11,CBFB-MYH11,CBFB-MYH11	0	Alive	No	0	<10	White	Hispanic or Latino	AAML0531	Diagnosis	No	No	46,XX,inv(16)(p13.1q22)[20]	Validation		M4	Low Risk	6.27123	inv(16)	Arm A	6.27123	0	0	Negative	≥30		Train Sample	GSE124413	Low	0	AML with inv(16); t(16;16); CBFB::MYH11	AML with inv(16); t(16;16); CBFB::MYH11	0-5	Acute myeloid leukemia (AML)	Negative or Unknown	AML with inv(16); t(16;16); CBFB::MYH11
200991620141_R05C01	24.9278	-22.7043	11.0057	4.00739	21.2817	15.5723	10.1562	Female	PARUNX	6.3589		14.9	87	ETV6-MNX1,MNX1-ETV6	1	Alive	No	0	<10	White	Not Hispanic or Latino	AAML0531	Diagnosis	No	No	48,XX,+der(6)t(1;6)(q21;q27),t(7;12)(q36;p13),+19[18] [t(7;12) nuc ish ETV6 sep]	Discovery,Validation		M1	Standard Risk	6.47671	Other	Arm B	1.89041	1	1	Negative	<30		Train Sample	GSE124413	High	1	AML with ETV6 fusion	AML with ETV6 fusion	5-13	Acute myeloid leukemia (AML)	Negative or Unknown	AML with other recurring translocations
200991620141_R06C01	-24.9357	16.1896	-19.8356	-0.935946	9.08958	-7.92776	-16.0598	Male	PARJCR	14.6521		1.3	86.2	KMT2A-MLLT4,KMT2A-MLLT4	1	Dead	No	1	≥10			AAML0531	Diagnosis	No	No	46,XX,cryp add(11)(q23). ish MLL sep (del 3'MLL)	Discovery,Validation		M5	Standard Risk	1.28219	MLL	Arm A	0.871233	1	1	Positive	<30		Train Sample	GSE124413	High	1	AML with t(v;11q23); KMT2A-r	AML with t(v;11q23); KMT2A-r	13-39	Acute myeloid leukemia (AML)	Negative or Unknown	AML with t(v;11q23); KMT2A-r
200991620141_R07C01	-2.67706	6.11718	-14.5653	-5.98446	-16.7392	5.37863	19.2373	Female	PASYJI	12.4521		31.1	63	CBFB-MYH11,CBFB-MYH11	1	Alive	No	0	≥10	White	Not Hispanic or Latino	AAML0531	Diagnosis	No	No	46,XX,inv(16)(p13.1q22)[18]/46,XX[2]	Discovery,Validation,TMA		M4	Low Risk	4.87671	inv(16)	Arm A	0.791781	1	1	Negative	≥30		Train Sample	GSE124413	Low	0	AML with inv(16); t(16;16); CBFB::MYH11	AML with inv(16); t(16;16); CBFB::MYH11	5-13	Acute myeloid leukemia (AML)	Negative or Unknown	AML with inv(16); t(16;16); CBFB::MYH11
200991620141_R08C01	-25.9028	19.7256	-14.9192	11.0091	15.16	2.98426	-15.6052	Female	PANGTF	15.9288		30.8	94.2	NUP98-KDM5A,NUP98-KDM5A	1	Dead	No	1	≥10	White		AAML03P1	Diagnosis	No	No	46,XX[20]	Discovery,Validation		M5	Standard Risk	1.68767	Normal	Arm B	1.25479	1	1		≥30		Train Sample	GSE124413	High	1	AML with NUP98-fusion	AML with NUP98-fusion	13-39	Acute myeloid leukemia (AML)	Negative or Unknown	AML with other recurring translocations
201005010034_R01C01	17.1332	-11.8956	14.9796	-4.90891	-2.01533	-15.2799	-13.5133	Male	PANTXR	9.2274		3.9	51	DEK-NUP214,DEK-NUP214	0	Alive	Yes	0	<10	White	Hispanic or Latino	AAML03P1	Diagnosis	No	No	46,XY,t(6;9)(p23;q34)[19]/46,XY[1]	Other Genomic Analyses		Not classified	Standard Risk	7.89315	Other	Arm B	7.89315	0	0		<30		Train Sample	GSE124413	High	1	AML with t(6;9); DEK::NUP214	AML with t(6;9); DEK::NUP214	5-13	Acute myeloid leukemia (AML)	Negative or Unknown	AML with t(6;9); DEK::NUP214
201005010034_R02C01	21.3905	-14.3166	13.7949	-7.17295	1.9359	-12.6234	-17.2477	Male	PANUTX	12.0493		41	92	DEK-NUP214,DEK-NUP214	1	Dead	Yes	1	≥10	White	Not Hispanic or Latino	AAML03P1	Diagnosis	No	No	46,XY,t(6;9)(p23;q34)[20] REPORT ONLY	Other Genomic Analyses		M1	High Risk	1.18356	Other	Arm B	0.646575	1	1	Positive	≥30		Train Sample	GSE124413	High	1	AML with t(6;9); DEK::NUP214	AML with t(6;9); DEK::NUP214	5-13	Acute myeloid leukemia (AML)	Negative or Unknown	AML with t(6;9); DEK::NUP214
201005010034_R03C01	-25.9086	15.8988	-19.2809	-1.49544	8.87401	-7.6377	-15.7734	Female	PANXWX	7.59726		78.7	81	KMT2A-MLLT3,KMT2A-MLLT3,KMT2A-MLLT3	0	Dead	No	1	<10	White	Hispanic or Latino	AAML03P1	Diagnosis	No	No	46,XX,t(9;11)(p22;q23)[19]/46,idem,+8[1]	Other Genomic Analyses		M4	Standard Risk	0.30137	MLL	Arm B	0.243836	1	1	Negative	≥30		Train Sample	GSE124413	Standard	0.5	AML with t(v;11q23); KMT2A-r	AML with t(v;11q23); KMT2A-r	5-13	Acute myeloid leukemia (AML)	Positive	AML with t(v;11q23); KMT2A-r
201005010034_R04C01	0.463562	39.1944	8.91444	17.3313	-10.9097	-13.7991	11.0018	Male	PANZXI	18.8767		3.4	93	RUNX1-RUNX1T1,RUNX1-RUNX1T1,RUNX1-RUNX1T1	0	Alive	No	0	≥10	Asian	Not Hispanic or Latino	AAML03P1	Diagnosis	No	No	46,XY,t(8;21)(q22;q22)[19]	Other Genomic Analyses		M1	Low Risk	7.72877	t(8;21)	Arm B	7.72877	0	0	Negative	<30		Train Sample	GSE124413	Low	0	AML with t(8;21); RUNX1::RUNX1T1	AML with t(8;21); RUNX1::RUNX1T1	13-39	Acute myeloid leukemia (AML)	Negative or Unknown	AML with t(8;21); RUNX1::RUNX1T1
201005010034_R05C01	10.2722	-22.0665	7.33411	-10.1419	17.6861	29.2848	1.2525	Female	PANHWD	11.3671		25.6	36	DEK-NUP214,DEK-NUP214	1	Dead	No	1	≥10	Black or African American		AAML03P1	Diagnosis	No	No	46,XX,t(6;9)(p23;q34)[20]	Other Genomic Analyses		M2	Standard Risk	3.18082	Other	Arm B	2.72329	1	1	Positive	<30		Train Sample	GSE124413	High	1	AML with t(6;9); DEK::NUP214	AML with t(6;9); DEK::NUP214	5-13	Acute myeloid leukemia (AML)	Negative or Unknown	AML with t(6;9); DEK::NUP214
201005010034_R06C01	14.5669	-12.6571	14	-7.36682	-1.80927	-15.5816	-12.5755	Female	PANKBX	6.58904		34	22	RUNX1-CBFA2T3,KMT2A-MLLT3,KMT2A-MLLT3, RUNX1-CBFA2T3	0	Alive	No	0	<10	Black or African American	Not Hispanic or Latino	AAML03P1	Diagnosis	No	No	46,XY,t(9;11)(p22;q23)[15]/46,XY[5]	Other Genomic Analyses		M4	Standard Risk	4.1863	MLL	Arm B	4.1863	0	0	Negative	≥30		Train Sample	GSE124413	Standard	0.5	AML with t(v;11q23); KMT2A-r	AML with t(v;11q23); KMT2A-r	5-13	Acute myeloid leukemia (AML)	Negative or Unknown	AML with t(v;11q23); KMT2A-r
201005010034_R07C01	21.4428	-9.69105	14.0219	-4.01182	2.73383	-14.685	-14.6355	Female	PAPSCM	7.92329		10.1	40	none	1	Dead	Yes	1	<10	White	Not Hispanic or Latino	AAML0531	Diagnosis	No	No	46,XX	Validation,TMA		M2	High Risk	1.69315	Normal	Arm A	0.912329	1	1		<30		Train Sample	GSE124413	High	1			5-13		Negative or Unknown
201005010034_R08C01	-3.51232	3.48813	-14.0998	-7.97743	-15.6947	7.21198	19.6726	Female	PARDMG	17.9041		54.8	57	CBFB-MYH11,CBFB-MYH11	1	Dead	Yes	1	≥10	White	Not Hispanic or Latino	AAML0531	Diagnosis	No	No	46,XX,inv(16)(p13.1q22)[20]	Discovery,Validation,TMA		M4	Low Risk	1.13151	inv(16)	Arm A	0.786301	1	1	Negative	≥30		Train Sample	GSE124413	High	1	AML with inv(16); t(16;16); CBFB::MYH11	AML with inv(16); t(16;16); CBFB::MYH11	13-39	Acute myeloid leukemia (AML)	Negative or Unknown	AML with inv(16); t(16;16); CBFB::MYH11
201005010036_R01C01	30.1286	11.336	12.6828	13.3765	7.48881	13.7083	-15.944	Male	PARFMY	17.6438		7.5	55	none	1	Dead	No	1	≥10	White	Not Hispanic or Latino	AAML0531	Diagnosis	No	No	46,XY[20]	Validation,TMA		M1	Standard Risk	2.47945	Normal	Arm A	1.24932	1	1	Positive	<30		Train Sample	GSE124413	High	1			13-39		Negative or Unknown
201005010036_R02C01	21.8809	-12.9778	14.0615	-5.72373	2.19454	-13.0691	-17.1849	Male	PARFVC	12.3452		36.2	92	none	0	Dead	No	1	≥10	White	Not Hispanic or Latino	AAML0531	Diagnosis	No	Yes	46,XY[21]	TMA		M1	Low Risk	0.408219	Normal	Arm B	0.408219	1	0	Positive	≥30		Train Sample	GSE124413	Low	0	AML with mutated NPM1	AML with mutated NPM1	5-13	Acute myeloid leukemia (AML)	Negative or Unknown	AML with mutated NPM1
201005010036_R03C01	23.5575	-10.7189	13.1978	-5.52625	4.2991	-13.6258	-15.6186	Male	PARHUP	16.2795		2	33	none	0	Alive	No	0	≥10	White	Not Hispanic or Latino	AAML0531	Diagnosis	No	No	46,XY[20]	Validation,TMA			Standard Risk	3.83562	Normal	Arm B	3.83562	0	0	Negative	<30		Train Sample	GSE124413	Standard	0.5			13-39		Negative or Unknown
201005010036_R04C01	0.299446	38.2195	9.55393	17.8162	-10.7992	-12.9162	11.4304	Male	PARKUY	6.85479		6.9	24	RUNX1-RUNX1T1,RUNX1-RUNX1T1,RUNX1-RUNX1T1	0	Alive		0	<10		Not Hispanic or Latino	AAML0531	Diagnosis			45,X,-Y,t(8;21)(q22;q22),del(9)(q12q22)[20].ish ins(1;8)(q23;q22q22) [cryptic ins ETO in 1q23]	Other Genomic Analyses		M2	Low Risk	7.2137	t(8;21)	Arm A	7.2137	0	0		<30		Train Sample	GSE124413	Low	0	AML with t(8;21); RUNX1::RUNX1T1	AML with t(8;21); RUNX1::RUNX1T1	5-13	Acute myeloid leukemia (AML)	Negative or Unknown	AML with t(8;21); RUNX1::RUNX1T1
201005010036_R05C01	-25.053	15.4858	-19.8257	-1.61573	8.76776	-8.26108	-15.9744	Female	PARMST	14.8712		89	71	KMT2A-MLLT3,KMT2A-MLLT3,KMT2A-MLLT3	0	Dead	No	1	≥10	White	Hispanic or Latino	AAML0531	Diagnosis			46,XX,t(9;11)(p22;q23)[18]/47,idem,+8[2]	Other Genomic Analyses		M4	Standard Risk	0.00547945	MLL	Arm A	0.00547945	1	0		≥30		Train Sample	GSE124413	Standard	0.5	AML with t(v;11q23); KMT2A-r	AML with t(v;11q23); KMT2A-r	13-39	Acute myeloid leukemia (AML)	Positive	AML with t(v;11q23); KMT2A-r
201005010036_R06C01	-2.22058	37.7148	8.83341	19.4429	-11.042	-11.3899	11.7503	Male	PARNFZ	17.2055		6.2	36	RUNX1-RUNX1T1,RUNX1-RUNX1T1,RUNX1-RUNX1T1	0	Alive	No	0	≥10	White	Not Hispanic or Latino	AAML0531	Diagnosis	No	No	45,X,-Y,t(8;21)(q22;q22)[20]/46,XY[1]	Validation,TMA		M2	Low Risk	4.62192	t(8;21)	Arm B	4.62192	0	0		<30		Train Sample	GSE124413	Low	0	AML with t(8;21); RUNX1::RUNX1T1	AML with t(8;21); RUNX1::RUNX1T1	13-39	Acute myeloid leukemia (AML)	Negative or Unknown	AML with t(8;21); RUNX1::RUNX1T1
201005010036_R07C01	-0.912051	6.77116	-13.2185	-4.99411	-17.6706	5.61402	19.1197	Male	PARNIL	14.8082		207.2	70	CBFB-MYH11,CBFB-MYH11,CBFB-MYH11	0	Dead	No	1	≥10	White	Hispanic or Latino	AAML0531	Diagnosis	No	No	46,XY,inv(16)(p13.1q22)[13]	Validation,TMA		M4	Low Risk	0.00273973	inv(16)	Arm B	0.00273973	1	0		≥30		Train Sample	GSE124413	Low	0	AML with inv(16); t(16;16); CBFB::MYH11	AML with inv(16); t(16;16); CBFB::MYH11	13-39	Acute myeloid leukemia (AML)	Negative or Unknown	AML with inv(16); t(16;16); CBFB::MYH11
201005010036_R08C01	-15.0853	13.2197	-15.4083	13.2665	-1.20576	-18.8558	9.95908	Female	PARUEX	16.3616		28.5	69	none	0	Alive	Yes	0	≥10	White	Not Hispanic or Latino	AAML0531	Diagnosis	No	Yes	46,XX[20]	Validation,TMA		M2	Low Risk	6.84658	Normal	Arm B	6.84658	0	0		<30		Train Sample	GSE124413	Low	0	AML with mutated NPM1	AML with mutated NPM1	13-39	Acute myeloid leukemia (AML)	Negative or Unknown	AML with mutated NPM1
201005010039_R01C01	-3.83554	37.5423	8.17333	20.8172	-11.3234	-10.8372	11.5693	Female	PATEUF	15.211		14.6	70	RUNX1-RUNX1T1,RUNX1-RUNX1T1,RUNX1-RUNX1T1	0	Dead	No	1	≥10	Black or African American	Not Hispanic or Latino	AAML0531	Diagnosis	No	No	46,XX,t(8;21)(q22;q22)[11]/46,XX[3]	Validation			Low Risk	0.446575	t(8;21)	Arm A	0.446575	1	0		<30		Train Sample	GSE124413	Low	0	AML with t(8;21); RUNX1::RUNX1T1	AML with t(8;21); RUNX1::RUNX1T1	13-39	Acute myeloid leukemia (AML)	Negative or Unknown	AML with t(8;21); RUNX1::RUNX1T1
201005010039_R02C01	-41.2243	8.36187	-15.3443	-4.88958	12.2175	12.0604	16.675	Female	PATESX	2.33973		21.1	24	NUP98-SET,CBFA2T3-GLIS2	0	Alive	No	0	<10	Asian	Not Hispanic or Latino	AAML0531	Diagnosis	No	No	45,XX,del(9)(q13),add(11)(p11.2),-18,add(19)(p13.3)[6]/45,idem,- del(9),del(13)(q12q22)[2]/45,idem,del(1)(p22p32),add(12)(p11.2)[4]/46,XX[8]	Validation,TMA		M6	Standard Risk	4.99178	Other	Arm A	4.99178	0	0	Negative	<30		Train Sample	GSE124413	High	1	AML with NUP98-fusion	AML with NUP98-fusion	0-5	Acute myeloid leukemia (AML)	Negative or Unknown	AML with other recurring translocations
201005010039_R03C01	-2.70743	-1.25981	-12.4669	-5.68246	-13.7894	8.30857	17.466	Female	PATFGL	1.61644		17.5	11	CBFB-MYH11,CBFB-MYH11,CBFB-MYH11	0	Alive	No	0	<10	Black or African American	Not Hispanic or Latino	AAML0531	Diagnosis	No	No	46,XX,inv(16)(p13.1q22)[20]	Validation		M4	Low Risk	4.2411	inv(16)	Arm B	4.2411	0	0	Positive	<30		Train Sample	GSE124413	Low	0	AML with inv(16); t(16;16); CBFB::MYH11	AML with inv(16); t(16;16); CBFB::MYH11	0-5	Acute myeloid leukemia (AML)	Negative or Unknown	AML with inv(16); t(16;16); CBFB::MYH11
201005010039_R04C01	-24.3854	23.6254	-12.6575	10.824	15.9471	-0.227231	-15.6689	Male	PATFMR	15.3041		10.3	90	KMT2A-ELL,KMT2A-ELL,KMT2A-ELL	0	Dead	No	1	≥10	White	Not Hispanic or Latino	AAML0531	Diagnosis	No	No	47,XY,+8,t(11;19)(q23;p13.1)[14]/46,XY[6]	Validation,TMA		M5	Standard Risk	0.539726	MLL	Arm A	0.172603	1	1	Negative	<30		Train Sample	GSE124413	Standard	0.5	AML with t(v;11q23); KMT2A-r	AML with t(v;11q23); KMT2A-r	13-39	Acute myeloid leukemia (AML)	Positive	AML with t(v;11q23); KMT2A-r
201005010039_R05C01	22.8559	-14.552	13.2834	-7.2866	3.0264	-12.3222	-17.741	Male	PATFNK	14.8137		10.6	87	DEK-NUP214,DEK-NUP214	0	Dead	No	1	≥10	White	Not Hispanic or Latino	AAML0531	Diagnosis	No	No	46,XY,t(6;9)(p23;q34)[14]/46,XY[6]	Validation,TMA		Not classified	Standard Risk	1.40548	Other	Arm A	1.40548	1	0		<30		Train Sample	GSE124413	High	1	AML with t(6;9); DEK::NUP214	AML with t(6;9); DEK::NUP214	13-39	Acute myeloid leukemia (AML)	Negative or Unknown	AML with t(6;9); DEK::NUP214
201005010039_R06C01	-27.7375	21.7945	-12.4721	13.2259	16.0357	2.67943	-16.6267	Male	PATFRY	16.0521		59.5	93	KMT2A-MLLT3,KMT2A-MLLT3,KMT2A-MLLT3	0	Alive	No	0	≥10	White	Not Hispanic or Latino	AAML0531	Diagnosis	No	No	46,XY,t(9;11)(p22;q23)[20]	Validation,TMA		M5	Standard Risk	4.83014	MLL	Arm B	4.83014	0	0	Negative	≥30		Train Sample	GSE124413	Standard	0.5	AML with t(v;11q23); KMT2A-r	AML with t(v;11q23); KMT2A-r	13-39	Acute myeloid leukemia (AML)	Negative or Unknown	AML with t(v;11q23); KMT2A-r
201005010039_R07C01	-25.994	-15.4561	-16.2334	-9.85345	13.8839	10.5458	14.1767	Male	PATFYN	1.50411		19.5	60	CBFA2T3-GLIS2,CBFA2T3-GLIS2	1	Alive	No	0	<10	White	Not Hispanic or Latino	AAML0531	Diagnosis	No	No	46,XY[20]	Validation			Standard Risk	4.70959	Normal	Arm B	1.41644	1	1	Positive	<30		Train Sample	GSE124413	High	1	AML with CBFA2T3::GLIS2	AML with CBFA2T3::GLIS2	0-5	Acute myeloid leukemia (AML)	Negative or Unknown	AML with other recurring translocations
201005010039_R08C01	-26.3547	-18.0657	-13.8206	-9.16126	13.5336	11.1368	14.139	Male	PATGAN	0.758904		12	25	CBFA2T3-GLIS2	1	Dead	No	1	<10	White	Not Hispanic or Latino	AAML0531	Diagnosis	No	No	47,XY,del(9)(p22),+10[3]/46,XY[17]	Validation		M2	Standard Risk	0.534247	Other	Arm A	0.249315	1	1		<30		Train Sample	GSE124413	Standard	0.5	AML with CBFA2T3::GLIS2	AML with CBFA2T3::GLIS2	0-5	Acute myeloid leukemia (AML)	Negative or Unknown	AML with other recurring translocations
201005010074_R01C01	17.6502	-12.0974	14.201	-6.60622	-0.775112	-14.9845	-13.6776	Female	PATGBX	8.6274		36.4	75	none	0	Alive	Yes	0	<10	White	Not Hispanic or Latino	AAML0531	Diagnosis	No	No	46,XX[25]	Validation,TMA		M2	High Risk	4.31233	Normal	Arm B	4.31233	0	0	Positive	≥30		Train Sample	GSE124413	High	1			5-13		Negative or Unknown
201005010074_R02C01	-17.8167	2.48816	-2.83911	11.1787	-16.9327	2.55057	-21.8823	Female	PATGDZ	0.465753		21.9	50	KMT2A-MLLT10,KMT2A-MLLT10,KMT2A-MLLT10	1	Alive	No	0	<10	White	Not Hispanic or Latino	AAML0531	Diagnosis	No	No	46,XX,der(5)ins(11;5)(q11;q12q23.3),der(10)(10p15-> 10p12::11q24->11q23::11q11->11q23::10p12-> 10q26),der(11)ins(11;5)ins(10;11)(p12;q11q24)[19]	Validation,TMA		M5	Standard Risk	4.96438	MLL	Arm A	0.241096	1	1	Negative	<30		Train Sample	GSE124413	High	1	AML with t(v;11q23); KMT2A-r	AML with t(v;11q23); KMT2A-r	0-5	Acute myeloid leukemia (AML)	Negative or Unknown	AML with t(v;11q23); KMT2A-r
201005010074_R03C01	-0.900279	40.5477	7.47273	17.9038	-12.0907	-12.8972	10.9103	Male	PATGGY	11.9781		23.6		RUNX1-RUNX1T1,RUNX1-RUNX1T1,RUNX1-RUNX1T1	0	Alive	No	0	≥10	White	Hispanic or Latino	AAML0531	Diagnosis	No	No	46,XY,t(8;21)(q22;q22)[18]/46,idem,del(9)(q13q22)[2]	Validation		M2	Low Risk	4.35342	t(8;21)	Arm B	4.35342	0	0	Negative	<30		Train Sample	GSE124413	High	1	AML with t(8;21); RUNX1::RUNX1T1	AML with t(8;21); RUNX1::RUNX1T1	5-13	Acute myeloid leukemia (AML)	Negative or Unknown	AML with t(8;21); RUNX1::RUNX1T1
201005010074_R04C01	2.72995	-17.6033	11.0007	-14.4432	-0.667301	10.7775	7.04349	Male	PATGIY	5.32055		61.1	66.2	KMT2A-MLLT4,KMT2A-MLLT4,KMT2A-MLLT4	1	Dead	No	1	<10	White	Not Hispanic or Latino	AAML0531	Diagnosis	No	No	46,XY,(6;11)(q27;q23)[20]	Validation,TMA			Standard Risk	3.99726	MLL	Arm B	1.76712	1	1	Negative	≥30		Train Sample	GSE124413	High	1	AML with t(v;11q23); KMT2A-r	AML with t(v;11q23); KMT2A-r	5-13	Acute myeloid leukemia (AML)	Negative or Unknown	AML with t(v;11q23); KMT2A-r
201005010074_R05C01	-3.34715	3.71367	-14.3119	-7.49183	-15.7474	6.95718	19.4295	Female	PATGRP	8.25479		67.5	34	CBFB-MYH11,CBFB-MYH11,CBFB-MYH11	1	Alive	No	0	<10	White	Not Hispanic or Latino	AAML0531	Diagnosis	No	No	46,XX,inv(16)(p13.1q22)[20]	Validation,TMA		M4	Low Risk	4.59178	inv(16)	Arm A	0.871233	1	1	Negative	≥30		Train Sample	GSE124413	Low	0	AML with inv(16); t(16;16); CBFB::MYH11	AML with inv(16); t(16;16); CBFB::MYH11	5-13	Acute myeloid leukemia (AML)	Negative or Unknown	AML with inv(16); t(16;16); CBFB::MYH11
201005010074_R06C01	38.1232	-14.7691	13.8611	-8.97575	-15.2216	-16.7525	19.1985	Female	PATGUB	17.1425		211	78	none	1	Dead	No	1	≥10	White	Not Hispanic or Latino	AAML0531	Diagnosis	Yes	No	46,XX[30]	Validation,TMA		M1	Low Risk	0.438356	Normal	Arm B	0.323288	1	1	Negative	≥30		Train Sample	GSE124413	Low	0	AML with mutated CEBPA	AML with mutated CEBPA	13-39	Acute myeloid leukemia (AML)	Negative or Unknown	AML with mutated CEBPA
201005010074_R07C01	-31.0762	15.9271	-15.843	12.0405	14.1306	8.58316	-13.9044	Female	PATGXW	0.627397		214.1	63	KMT2A-ABI1,KMT2A-MLLT10,KMT2A-ABI1	0	Alive	No	0	<10	White	Not Hispanic or Latino	AAML0531	Diagnosis	No	No	46,XX,t(10;11)(p12;q23)[18]/46,XX[2]	Validation,TMA		M4	Standard Risk	4.53973	MLL	Arm B	4.53973	0	0	Negative	≥30		Train Sample	GSE124413	High	1	AML with t(v;11q23); KMT2A-r	AML with t(v;11q23); KMT2A-r	0-5	Acute myeloid leukemia (AML)	Negative or Unknown	AML with t(v;11q23); KMT2A-r
201005010074_R08C01	22.9078	-19.6678	13.1539	-10.0678	3.31491	-11.1233	-17.8212	Male	PATHMB	12.4712		25.6	61.5	none	1	Dead	No	1	≥10	Black or African American	Not Hispanic or Latino	AAML0531	Diagnosis	No	No	45,XY,-7,del(12)(p12p13),del(15)(q11.2q22)[21]	Validation,TMA		M4	High Risk	2.41644	Other	Arm A	1.45753	1	1	Positive	<30		Train Sample	GSE124413	High	1			5-13		Negative or Unknown
201005010075_R05C01	-31.4506	15.2507	-16.2714	11.9425	14.0601	9.21022	-13.8378	Female	PARBXE	1.22466		206.3	81	KMT2A-SARNP,t(11;12)(q23;q24)	1	Alive	No	0	<10			AAML0531	Diagnosis	No	No	46,XX,inv(8)(q11.2q24.1),der(11)t(11;12)(q13;q13)t(11;12)(q23;q24.3),der(12)t(11;12)t(11;12),del(15)(q22q24)	Discovery,Validation,TMA		M5	Standard Risk	7.55616	MLL	Arm A	2.53425	1	1	Positive	≥30		Train Sample	GSE124413	Standard	0.5	AML with t(v;11q23); KMT2A-r	AML with t(v;11q23); KMT2A-r	0-5	Acute myeloid leukemia (AML)	Negative or Unknown	AML with t(v;11q23); KMT2A-r
201005010075_R06C01	17.7332	-11.9421	14.8977	-4.92803	-1.49159	-15.1583	-13.8249	Female	PATIAB	13.5534		11.7	87	DEK-NUP214,DEK-NUP214,DEK-NUP214	0	Alive	Yes	0	≥10	White	Hispanic or Latino	AAML0531	Diagnosis	No	No	46,XX[20]	Validation,TMA		M2	Standard Risk	4.46027	Normal	Arm B	4.46027	0	0	Negative	<30		Train Sample	GSE124413	High	1	AML with t(6;9); DEK::NUP214	AML with t(6;9); DEK::NUP214	13-39	Acute myeloid leukemia (AML)	Negative or Unknown	AML with t(6;9); DEK::NUP214
201005010075_R07C01	2.42818	4.83424	-9.53885	-4.43163	-16.9475	6.50487	18.7535	Male	PATIDY	3.07671		7.9	55	CBFB-MYH11,CBFB-MYH11,CBFB-MYH11	0	Alive	No	0	<10	Other	Hispanic or Latino	AAML0531	Diagnosis	No	No	47,XY,+8,inv(16)(p13.1q22)[6}/48,idem,+21[13]/46,XY[1]	Validation,TMA		M4	Low Risk	4.06301	inv(16)	Arm B	4.06301	0	0	Negative	<30		Train Sample	GSE124413	Low	0	AML with inv(16); t(16;16); CBFB::MYH11	AML with inv(16); t(16;16); CBFB::MYH11	0-5	Acute myeloid leukemia (AML)	Positive	AML with inv(16); t(16;16); CBFB::MYH11
201005010075_R08C01	38.968	-14.3701	14.1141	-9.36853	-15.2579	-16.5137	18.3846	Female	PATIGE	12.1534		67.8	56	none	0	Alive	No	0	≥10	White	Not Hispanic or Latino	AAML0531	Diagnosis	No	No	46,XX[20]	Validation,TMA		M2	Standard Risk	4.5589	Normal	Arm A	4.5589	0	0	Negative	≥30		Train Sample	GSE124413	Low	0			5-13		Negative or Unknown
201005010083_R01C01	-3.91251	39.3097	7.38946	20.8207	-10.9762	-12.4908	10.804	Female	PAPUEM	4.02466		23.6	33	RUNX1-RUNX1T1,RUNX1-RUNX1T1,RUNX1-RUNX1T1	0	Alive	No	0	<10	Black or African American	Not Hispanic or Latino	AAML0531	Diagnosis	No	No	46,XX,t(8;21)(q22;q22)[4]/45,idem,-X[14]	Validation,TMA		M2	Low Risk	7.34521	t(8;21)	Arm B	7.34521	0	0	Negative	<30		Train Sample	GSE124413	Low	0	AML with t(8;21); RUNX1::RUNX1T1	AML with t(8;21); RUNX1::RUNX1T1	0-5	Acute myeloid leukemia (AML)	Negative or Unknown	AML with t(8;21); RUNX1::RUNX1T1
201005010083_R02C01	21.1267	-9.43588	14.0938	-3.82692	2.59516	-14.8635	-14.3814	Female	PAPUNR	13.2767		18.2	52		0	Alive	No	0	≥10	White	Not Hispanic or Latino	AAML0531	Diagnosis	No	Yes	46,XX,del(9)(q13q22)[7]/46,XX[13]	Validation,TMA		M4	Low Risk	5.70685	Other	Arm A	5.70685	0	0	Negative	<30		Train Sample	GSE124413	Low	0	AML with mutated NPM1	AML with mutated NPM1	13-39	Acute myeloid leukemia (AML)	Negative or Unknown	AML with mutated NPM1
201005010083_R03C01	-2.68967	4.05875	-13.8591	-7.26658	-15.9391	6.68391	19.4908	Male	PAPVCN	11.5918		62.2	75	CBFB-MYH11,CBFB-MYH11	1	Alive	No	0	≥10	White	Not Hispanic or Latino	AAML0531	Diagnosis	No	No	46,XY,inv(16)(p13.1q22)[20]	Discovery,Validation,TMA		M4	Low Risk	7.10137	inv(16)	Arm B	1.33151	1	1	Negative	≥30		Train Sample	GSE124413	High	1	AML with inv(16); t(16;16); CBFB::MYH11	AML with inv(16); t(16;16); CBFB::MYH11	5-13	Acute myeloid leukemia (AML)	Negative or Unknown	AML with inv(16); t(16;16); CBFB::MYH11
201005010083_R04C01	-0.602386	38.4478	8.76268	18.3204	-10.6272	-13.6585	10.8933	Male	PAPVGE	13.1699		13.4	32	RUNX1-RUNX1T1,RUNX1-RUNX1T1	1	Dead	No	1	≥10	Black or African American	Not Hispanic or Latino	AAML0531	Diagnosis	No	No	46,XY,t(8;21)(q22;q22)[20]	Validation,TMA		M2	Low Risk	2.10685	t(8;21)	Arm A	1.61918	1	1		<30		Train Sample	GSE124413	Low	0	AML with t(8;21); RUNX1::RUNX1T1	AML with t(8;21); RUNX1::RUNX1T1	13-39	Acute myeloid leukemia (AML)	Negative or Unknown	AML with t(8;21); RUNX1::RUNX1T1
201005010083_R05C01	-3.30345	3.50927	-13.6988	-8.08175	-16.036	7.5714	19.8359	Male	PAPVZK	15.9507		146	100	CBFB-MYH11,CBFB-MYH11	1	Alive	No	0	≥10	White	Not Hispanic or Latino	AAML0531	Diagnosis	No	No	46,XY,inv(16)(p13.1q22)[20]	Discovery,Validation,TMA		M4	Low Risk	6.8274	inv(16)	Arm B	1.48219	1	1	Negative	≥30		Train Sample	GSE124413	Low	0	AML with inv(16); t(16;16); CBFB::MYH11	AML with inv(16); t(16;16); CBFB::MYH11	13-39	Acute myeloid leukemia (AML)	Negative or Unknown	AML with inv(16); t(16;16); CBFB::MYH11
201005010083_R06C01	36.7569	-14.6183	13.0044	-8.33192	-14.9958	-17.8156	19.5411	Female	PAPWIU	12.1123		52.2	75		0	Alive	No	0	≥10	American Indian or Alaska Native	Not Hispanic or Latino	AAML0531	Diagnosis	Yes	No	46,XX	Discovery,Validation,TMA		M1	Low Risk	7.75068	Normal	Arm B	7.75068	0	0		≥30		Train Sample	GSE124413	Low	0	AML with mutated CEBPA	AML with mutated CEBPA	5-13	Acute myeloid leukemia (AML)	Negative or Unknown	AML with mutated CEBPA
201005010083_R07C01	1.60828	38.09	9.96998	16.8163	-11.5828	-11.9131	11.8372	Male	PAPWHS	13.2932		81.2	36	RUNX1-RUNX1T1,RUNX1-RUNX1T1	0	Alive	No	0	≥10	White	Not Hispanic or Latino	AAML0531	Diagnosis	No	No	46,XY,t(8;21)(q22;q22)[21]	Discovery,Validation,TMA		M2	Low Risk	7.36164	t(8;21)	Arm A	7.36164	0	0	Negative	≥30		Train Sample	GSE124413	Low	0	AML with t(8;21); RUNX1::RUNX1T1	AML with t(8;21); RUNX1::RUNX1T1	13-39	Acute myeloid leukemia (AML)	Negative or Unknown	AML with t(8;21); RUNX1::RUNX1T1
201005010083_R08C01	-3.20868	3.42982	-13.9035	-7.93466	-15.6703	7.10233	19.689	Female	PAPWYK	22.5507		66.1	36	CBFB-MYH11,CBFB-MYH11	0	Dead	No	1	≥10	White	Not Hispanic or Latino	AAML0531	Diagnosis	No	No	46,XX,inv(16)(p13.1q22)[20]	Discovery,Validation,TMA		M4	Low Risk	0.545205	inv(16)	Arm B	0.545205	1	0	Negative	≥30		Train Sample	GSE124413	Low	0	AML with inv(16); t(16;16); CBFB::MYH11	AML with inv(16); t(16;16); CBFB::MYH11	13-39	Acute myeloid leukemia (AML)	Negative or Unknown	AML with inv(16); t(16;16); CBFB::MYH11
201005010084_R01C01	-27.551	-22.7262	-13.3341	-16.4157	20.5561	12.1196	-0.125004	Female	PATANY	5.96164		25.5	67	CREBBP-ANK1,KAT6A-CREBBP,KAT6A-CREBBP	0	Alive	No	0	<10	White	Not Hispanic or Latino	AAML0531	Diagnosis	No	No	46,XX,der(7)t(6;7)(q15;q32),t(8;16)(p11.2;p13.3)[14]	Validation,TMA		M5	Standard Risk	5.33699	Other	Arm A	5.33699	0	0		<30		Train Sample	GSE124413	High	1	AML with t(8;16); KAT6A::CREBBP,AML with t(8;16); KAT6A::CREBBP	AML with t(8;16); KAT6A::CREBBP	5-13	Acute myeloid leukemia (AML)	Negative or Unknown	AML with other recurring translocations
201005010084_R02C01	-23.0578	-20.5448	-11.1205	-9.15594	11.1499	11.3332	13.9358	Female	PASZJC	0.594521		11.7	11.8	RBM15-MKL1,RBM15-MKL1	0	Alive	No	0	<10	Black or African American	Not Hispanic or Latino	AAML0531	Diagnosis	No	No	46,XX,t(1;22)(p13;q13)[7]/46,XX[12]	Validation		M7	Standard Risk	5.46027	Other	Arm A	5.46027	0	0	Negative	<30		Train Sample	GSE124413	Standard	0.5	AML with t(1;22); RBM15::MKL1	AML with t(1;22); RBM15::MKL1	0-5	Acute myeloid leukemia (AML)	Negative or Unknown	AML with other recurring translocations
201005010084_R03C01	-25.9482	-15.844	-15.8647	-9.78909	13.6833	10.6076	14.1592	Female	PASYYW	1.66575		24.6	90	CBFA2T3-GLIS2,CBFA2T3-GLIS2	0	Alive	No	0	<10	White	Not Hispanic or Latino	AAML0531	Diagnosis	No	No	47,XX,+3[2]/46,XX[24]	Validation,TMA		M7	Standard Risk	5.36164	Other	Arm B	5.36164	0	0		<30		Train Sample	GSE124413	High	1	AML with CBFA2T3::GLIS2	AML with CBFA2T3::GLIS2	0-5	Acute myeloid leukemia (AML)	Negative or Unknown	AML with other recurring translocations
201005010084_R04C01	-23.816	-19.8371	-12.058	-8.5989	11.5352	11.3963	14.3162	Male	PASYTW	1.59178		18.6		t(X;1)	0	Alive	No	0	<10	White	Not Hispanic or Latino	AAML0531	Diagnosis	No	No	49,Y,t(X;1)(q24;q22.1),+6,+8,+mar[15]/46,XY[5]	Validation		M7	Standard Risk	4.50959	Other	Arm A	4.50959	0	0	Negative	<30		Train Sample	GSE124413	Standard	0.5			0-5		Positive
201005010084_R05C01	31.7269	-0.201187	11.0364	4.21634	21.3251	15.9991	10.6946	Female	PASYTG	16.9014		7.5	70	none	0	Dead	No	1	≥10	White	Not Hispanic or Latino	AAML0531	Diagnosis	No	No	47,XX,+10[19]/46,XX[1]	Validation,TMA		M1	Standard Risk	3.7726	Other	Arm A	0.10411	1	1	Negative	<30		Train Sample	GSE124413	Standard	0.5			13-39		Negative or Unknown
201005010084_R06C01	-28.1662	-25.0726	-12.5722	-17.8979	20.8011	12.475	-1.86615	Female	PASZNB	17.611		5.5	0.4	PIM3-BRD1	0	Alive	No	0	≥10	White	Not Hispanic or Latino	AAML0531	Diagnosis	No	No		Validation		Not classified		4.69315		Arm B	4.69315	0	0	Negative	<30		Train Sample	GSE124413	Standard	0.5			13-39		Negative or Unknown
201005010084_R07C01	-8.58256	-5.90652	-5.64742	13.1196	11.3457	-1.70477	15.881	Female	PASWVH	19.1233		2.6	94	none	0	Alive	No	0	≥10	Asian	Not Hispanic or Latino	AAML0531	Diagnosis	No	No	48,XX,+6,+8[13]/46,XX[7]	Validation,TMA		M6	Standard Risk	5.2	Other	Arm B	5.2	0	0		<30		Train Sample	GSE124413	High	1			13-39		Positive
201005010084_R08C01	-20.8662	-20.421	-9.42528	-9.94513	10.2275	11.2135	13.4827	Female	PASWGS	12.2082		2.2	32.5	t(5;13)(q15;q12)	1	Dead	No	1	≥10	White	Not Hispanic or Latino	AAML0531	Diagnosis	No	No	46,XX,t(5;13)(q15;q12)[2]/51,idem,+X,+8,+11,+15,+19[14]/46,XX[4]	Validation,TMA		Not classified	Standard Risk	0.646575	Other	Arm A	0.432877	1	1		<30		Train Sample	GSE124413	Standard	0.5			5-13		Positive
201005010090_R01C01	-33.963	-21.2096	-10.4642	-21.1472	7.94812	12.4117	-20.8932	Male	PANPKN	0.983562		120.7	71	KMT2A-MLLT3,KMT2A-MLLT3	0	Alive	No	0	<10	White	Hispanic or Latino	AAML03P1	Diagnosis	No	No	46,XY,t(9;11)(p22;q23)[20] REPORT ONLY	Discovery,Validation		M5	Standard Risk	9.94521	MLL	Arm B	9.94521	0	0	Negative	≥30		Train Sample	GSE124413	Standard	0.5	AML with t(v;11q23); KMT2A-r	AML with t(v;11q23); KMT2A-r	0-5	Acute myeloid leukemia (AML)	Negative or Unknown	AML with t(v;11q23); KMT2A-r
201005010090_R02C01	37.4884	-15.3082	13.4043	-8.60439	-15.1873	-17.128	19.8586	Female	PANIGD	16.7589		152.6	72	none	0	Alive	No	0	≥10	White	Not Hispanic or Latino	AAML03P1	Diagnosis	Yes	No	46,XX[20]	Other Genomic Analyses		Not classified	Low Risk	6	Normal	Arm B	6	0	0	Negative	≥30		Train Sample	GSE124413	Low	0	AML with mutated CEBPA	AML with mutated CEBPA	13-39	Acute myeloid leukemia (AML)	Negative or Unknown	AML with mutated CEBPA
201005010090_R03C01	-26.0276	23.1762	-12.6353	12.2336	15.9835	0.523059	-16.8717	Male	PANFMG	3.91781		65.9	91	KMT2A-MLLT3,KMT2A-MLLT3	0	Alive	No	0	<10	White	Not Hispanic or Latino	AAML03P1	Diagnosis	No	No	47,XY,+8,t(9;11)(p22;q23)[20]	Discovery,Validation		M5	Standard Risk	8.91233	MLL	Arm B	8.91233	0	0		≥30		Train Sample	GSE124413	Standard	0.5	AML with t(v;11q23); KMT2A-r	AML with t(v;11q23); KMT2A-r	0-5	Acute myeloid leukemia (AML)	Positive	AML with t(v;11q23); KMT2A-r
201005010090_R04C01	20.9324	-14.2786	13.7934	-6.96779	1.48951	-13.4951	-15.9256	Male	PANKCE	13.2356		66.9	54	none	1	Dead	Yes	1	≥10	White	Not Hispanic or Latino	AAML03P1	Diagnosis	No	No	47,XY,+8[20]	Other Genomic Analyses		Not classified	High Risk	0.531507	Other	Arm B	0.284932	1	1	Positive	≥30		Train Sample	GSE124413	High	1			13-39		Positive
201005010090_R05C01	9.96278	-22.3289	7.33289	-10.1421	17.6876	29.2847	1.25243	Male	PANKEF	12.2603		8.5	70	RUNX1-RUNX1T1,RUNX1-RUNX1T1,RUNX1-RUNX1T1	0	Alive	No	0	≥10	White	Not Hispanic or Latino	AAML03P1	Diagnosis	No	No	48,XY,+4,+8,t(8;21)(q22;q22)[20]	Other Genomic Analyses		M4	Low Risk	0.0273973	t(8;21)	Arm B	0.0273973	0	0		<30		Train Sample	GSE124413	High	1	AML with t(8;21); RUNX1::RUNX1T1	AML with t(8;21); RUNX1::RUNX1T1	5-13	Acute myeloid leukemia (AML)	Positive	AML with t(8;21); RUNX1::RUNX1T1
201005010090_R06C01	14.4804	-12.4484	13.9669	-7.31531	-1.751	-15.6368	-12.4537	Male	PANRWM	3.67945		48.4	33	none	0	Dead	Yes	1	<10	Black or African American	Not Hispanic or Latino	AAML03P1	Diagnosis	No	No	47,XY,+8[8]/46,XY[12] REPORT ONLY	Other Genomic Analyses		M5	Standard Risk	3.3863	Other	Arm B	3.3863	1	0	Positive	≥30		Train Sample	GSE124413	High	1			0-5		Positive
201005010090_R07C01	-27.5538	20.633	-13.0066	13.2595	15.0346	3.20233	-16.2677	Male	PANTCT	0.147945		104.9	56	KMT2A-ELL,KMT2A-MLLT1,KMT2A-ELL	0	Dead	No	1	<10	White	Not Hispanic or Latino	AAML03P1	Diagnosis	No	No	47,XY,+8,t(11;19)(q23;p13.3)[20] REPORT ONLY	Other Genomic Analyses		M4	Standard Risk	0.0109589	MLL	Arm B	0.0109589	1	0		≥30		Train Sample	GSE124413	Standard	0.5	AML with t(v;11q23); KMT2A-r	AML with t(v;11q23); KMT2A-r	0-5	Acute myeloid leukemia (AML)	Positive	AML with t(v;11q23); KMT2A-r
201005010090_R08C01	10.4759	-2.10614	-1.27321	-21.2817	-17.1704	-18.481	16.1068	Male	PANTIV	7.76164		162.8	92.6	PML-RARA,PML-RARA	0	Dead	Yes	1	<10	White	Hispanic or Latino	AAML03P1	Diagnosis	No	No	46,XY[20] REPORT ONLY	Other Genomic Analyses		Not classified	High Risk	0.0465753	Normal	Arm B	0.0465753	1	0		≥30		Train Sample	GSE124413	High	1	APL with t(15;17); PML::RARA	APL with t(15;17); PML::RARA	5-13	Acute promyelocytic leukemia (APL)	Negative or Unknown	APL with t(15;17); PML::RARA
201005010092_R01C01	0.395588	40.1434	8.26753	16.9173	-11.704	-13.4295	11.0014	Female	PATKYC	11.4301		7.3	91	RUNX1-RUNX1T1,RUNX1-RUNX1T1,RUNX1-RUNX1T1	0	Alive	No	0	≥10		Not Hispanic or Latino	AAML0531	Diagnosis	No	No	45,X,-X,del(7)(q34),t(8;21)(q22;q22)[20]	Validation,TMA		M2	Low Risk	3.72877	t(8;21)	Arm B	3.72877	0	0	Negative	<30		Train Sample	GSE124413	Low	0	AML with t(8;21); RUNX1::RUNX1T1	AML with t(8;21); RUNX1::RUNX1T1	5-13	Acute myeloid leukemia (AML)	Negative or Unknown	AML with t(8;21); RUNX1::RUNX1T1
201005010092_R02C01	24.0534	-10.0412	12.9967	-5.43141	4.86941	-13.8321	-15.0187	Male	PATLDB	16.8493		5	70	none	0	Alive	No	0	≥10	White	Hispanic or Latino	AAML0531	Diagnosis	No	Yes	46,XY[20]	Validation,TMA		M2	Low Risk	0.983562	Normal	Arm A	0.983562	0	0	Negative	<30		Train Sample	GSE124413	Low	0	AML with mutated NPM1	AML with mutated NPM1	13-39	Acute myeloid leukemia (AML)	Negative or Unknown	AML with mutated NPM1
201005010092_R03C01	-1.24669	40.0242	7.745	18.2908	-11.791	-12.292	11.289	Female	PATLBC	5.72877		40.6	23	RUNX1-RUNX1T1,RUNX1-RUNX1T1,RUNX1-RUNX1T1	0	Dead	No	1	<10	White	Hispanic or Latino	AAML0531	Diagnosis	No	No	46,XX,t(8;21)(q22;q22)[19]/46,XX[1]	Validation,TMA		M2	Low Risk	0.572603	t(8;21)	Arm B	0.572603	1	0	Negative	≥30		Train Sample	GSE124413	High	1	AML with t(8;21); RUNX1::RUNX1T1	AML with t(8;21); RUNX1::RUNX1T1	5-13	Acute myeloid leukemia (AML)	Negative or Unknown	AML with t(8;21); RUNX1::RUNX1T1
201005010092_R04C01	37.4647	-15.5271	13.7707	-8.63562	-15.2259	-16.8107	20.0967	Male	PATLIG	6.61096		41.6	86	none	0	Alive	No	0	<10	White	Not Hispanic or Latino	AAML0531	Diagnosis	Yes	No	46,XY[20]	Validation,TMA		M1	Low Risk	4.49041	Normal	Arm B	4.49041	0	0	Negative	≥30		Train Sample	GSE124413	Low	0	AML with mutated CEBPA	AML with mutated CEBPA	5-13	Acute myeloid leukemia (AML)	Negative or Unknown	AML with mutated CEBPA
201005010092_R05C01	24.7447	-11.5053	12.8151	-6.27605	5.25891	-12.9321	-16.3005	Female	PATLKU	28.7562		39.1	60	none	0	Alive	No	0	≥10	White	Not Hispanic or Latino	AAML0531	Diagnosis	No	Yes	46,XX[60]	Validation,TMA		M5	Low Risk	4.73973	Normal	Arm B	4.73973	0	0		≥30		Train Sample	GSE124413	Low	0	AML with mutated NPM1	AML with mutated NPM1	13-39	Acute myeloid leukemia (AML)	Negative or Unknown	AML with mutated NPM1
201005010092_R06C01	19.3962	-8.4392	14.2279	-3.16354	1.63464	-15.8725	-12.6	Male	PATLVC	17.2164		36.3	78	none	0	Alive	Yes	0	≥10	White	Not Hispanic or Latino	AAML0531	Diagnosis	No	Yes	46,XY[20]	Validation,TMA		M5	Low Risk	3.8274	Normal	Arm A	3.8274	0	0	Negative	≥30		Train Sample	GSE124413	Low	0	AML with mutated NPM1	AML with mutated NPM1	13-39	Acute myeloid leukemia (AML)	Negative or Unknown	AML with mutated NPM1
201005010092_R07C01	22.585	-14.0901	13.4772	-6.77742	2.80765	-12.609	-17.5328	Male	PATLVK	11.8822		8.5	52	DEK-NUP214,DEK-NUP214,DEK-NUP214	1	Dead	Yes	1	≥10	White	Not Hispanic or Latino	AAML0531	Diagnosis	No	No	46,XY,t(6;9)(p23;q34),del(15)(q11.2q15)[2]/45,idem,-Y[cp4]/46,idem,- Y,+4[8]/47,idem,-Y,+4,+13[6]	Validation,TMA		M2	Standard Risk	4.52877	Other	Arm A	2.56986	1	1	Positive	<30		Train Sample	GSE124413	High	1	AML with t(6;9); DEK::NUP214	AML with t(6;9); DEK::NUP214	5-13	Acute myeloid leukemia (AML)	Negative or Unknown	AML with t(6;9); DEK::NUP214
201005010092_R08C01	-25.8648	21.6285	-13.768	10.8755	16.1544	2.30744	-15.3763	Male	PATLZB	17.9836		51.3	73	KMT2A-MLLT3,KMT2A-MLLT3,KMT2A-MLLT3	1	Dead	No	1	≥10	Black or African American	Not Hispanic or Latino	AAML0531	Diagnosis	No	No	46,XY,t(9;11)(p22;q23)[20]	Validation,TMA			Standard Risk	0.654795	MLL	Arm A	0.630137	1	1	Negative	≥30		Train Sample	GSE124413	High	1	AML with t(v;11q23); KMT2A-r	AML with t(v;11q23); KMT2A-r	13-39	Acute myeloid leukemia (AML)	Negative or Unknown	AML with t(v;11q23); KMT2A-r
201005010094_R01C01	24.9178	-8.4377	12.6435	-6.32946	4.47682	-14.2772	-13.3691	Female	PATMCW	15.5836		99.3	43	KMT2A-ELL,KMT2A-ELL,KMT2A-ELL	0	Dead	No	1	≥10	Black or African American	Not Hispanic or Latino	AAML0531	Diagnosis	No	No	46,XX,t(11;19)(q23;p13.1)[20]	Validation,TMA		M2	Standard Risk	0.487671	MLL	Arm A	0.487671	1	0	Positive	≥30		Train Sample	GSE124413	Standard	0.5	AML with t(v;11q23); KMT2A-r	AML with t(v;11q23); KMT2A-r	13-39	Acute myeloid leukemia (AML)	Negative or Unknown	AML with t(v;11q23); KMT2A-r
201005010094_R02C01	3.81626	37.9952	11.5294	15.0442	-11.4733	-13.1872	11.5951	Male	PATBIZ	10.0904		95.9	69	RUNX1-RUNX1T1,RUNX1-RUNX1T1,RUNX1-RUNX1T1	0	Alive	No	0	≥10	Other	Hispanic or Latino	AAML0531	Diagnosis	No	No	46,XY,t(8;21)(q22;q22)[2]/46,idem,del(11)(q13q22)[18]	Validation,TMA		M2	Low Risk	4.67945	t(8;21)	Arm A	4.67945	0	0		≥30		Train Sample	GSE124413	Low	0	AML with t(8;21); RUNX1::RUNX1T1	AML with t(8;21); RUNX1::RUNX1T1	5-13	Acute myeloid leukemia (AML)	Negative or Unknown	AML with t(8;21); RUNX1::RUNX1T1
201005010094_R03C01	15.1258	-14.2979	13.6858	-8.42914	-1.58938	-14.9493	-13.2852	Female	PATDFZ	4.96986		220.3	92	none	0	Alive	Yes	0	<10	White	Not Hispanic or Latino	AAML0531	Diagnosis	No	No	47,XX,+8[11]/46,XX[4]	Validation,TMA		M5	High Risk	4.83014	Other	Arm B	4.83014	0	0	Negative	≥30		Train Sample	GSE124413	High	1			0-5		Positive
201005010094_R04C01	-24.6992	-18.9345	-13.9302	-7.31783	12.1769	11.5466	15.2088	Male	PATFDF	2.3726		332	25	KMT2A-X,other MLL	1	Dead	No	1	<10	White	Not Hispanic or Latino	AAML0531	Diagnosis	No	No	Inadequate. ish MLL sep	Validation		Not classified	Standard Risk	2.33973	MLL	Arm B	1.04658	1	1	Negative	≥30		Train Sample	GSE124413	Standard	0.5	AML with t(v;11q23); KMT2A-r	AML with t(v;11q23); KMT2A-r	0-5	Acute myeloid leukemia (AML)	Negative or Unknown	AML with t(v;11q23); KMT2A-r
201005010094_R05C01	-17.8311	2.35169	-2.93625	11.1241	-17.1715	2.52154	-21.7997	Male	PATIII	0.180822		24.3	58	KMT2A-MLLT3,KMT2A-MLLT3,KMT2A-MLLT3	1	Alive	No	0	<10	White	Not Hispanic or Latino	AAML0531	Diagnosis	No	No	46,XY,t(9;11)(p22;q23)[5]/46,XY[11]	Validation,TMA		M5	Standard Risk	3.34521	MLL	Arm A	1.43288	1	1	Negative	<30		Train Sample	GSE124413	Standard	0.5	AML with t(v;11q23); KMT2A-r	AML with t(v;11q23); KMT2A-r	0-5	Acute myeloid leukemia (AML)	Negative or Unknown	AML with t(v;11q23); KMT2A-r
201005010094_R06C01	-24.9727	15.3393	-19.872	-1.76665	8.68772	-8.40094	-15.9787	Male	PATIIM	11.8356		15	88	KMT2A-SEPT9,KMT2A-SEPT9,KMT2A-SEPT9	1	Alive	No	0	≥10	White	Not Hispanic or Latino	AAML0531	Diagnosis	No	No	46,XY,t(11;17)(q23;q25)[20]	Validation		M4	Standard Risk	4.36438	MLL	Arm B	1.35616	1	1	Negative	<30		Train Sample	GSE124413	Standard	0.5	AML with t(v;11q23); KMT2A-r	AML with t(v;11q23); KMT2A-r	5-13	Acute myeloid leukemia (AML)	Negative or Unknown	AML with t(v;11q23); KMT2A-r
201005010094_R07C01	30.282	0.504702	10.9588	5.15655	21.0262	15.127	11.7003	Male	PARFAL	18.9644		11.7	69	MLLT10-PICALM,MLLT10-PICALM	1	Dead	No	1	≥10	White	Not Hispanic or Latino	AAML0531	Diagnosis	No	No	47,XY,t(10;11)(p13;q21),+19[2]/46,idem,der(7;11)(q10;q10)[4]/46,idem,psu dic(7;11)(p22;p11.2)[4]/46,idem,der(7;19)(q10;q10),+mar[4]/46,XY[5]	Discovery,Validation,TMA			Standard Risk	1.03562	MLL	Arm A	0.70137	1	1		<30		Train Sample	GSE124413	High	1	AML with t(v;11q23); KMT2A-r	AML with t(v;11q23); KMT2A-r	13-39	Acute myeloid leukemia (AML)	Negative or Unknown	AML with t(v;11q23); KMT2A-r
201005010094_R08C01	-41.0819	9.28981	-16.1423	-4.64975	12.5926	12.036	16.8819	Male	PARDDY	1.85479		115	80	KMT2A-MLLT4	1	Dead	No	1	<10	White	Not Hispanic or Latino	AAML0531	Diagnosis	No	No	47,XY,del(5)(p15.1),i(7)(q10),add(14)(q32),+21[21]	Discovery,Validation,TMA		M1	Standard Risk	2.09863	Other	Arm A	0.676712	1	1	Positive	≥30		Train Sample	GSE124413	High	1	AML with t(v;11q23); KMT2A-r	AML with t(v;11q23); KMT2A-r	0-5	Acute myeloid leukemia (AML)	Negative or Unknown	AML with t(v;11q23); KMT2A-r
201005010102_R01C01	-33.0941	0.830832	-7.73529	17.7256	10.0848	21.3187	11.536	Male	PASNDH	16.3479		5.3	33	none	0	Dead	No	1	≥10	White	Not Hispanic or Latino	AAML0531	Diagnosis	No	No	47,XY,+12[17]/46,XY[3]	Validation			Standard Risk	0.287671	Other	Arm A	0.20274	1	1	Negative	<30		Train Sample	GSE124413	Standard	0.5			13-39		Negative or Unknown
201005010102_R02C01	-31.7647	20.0763	-13.7702	11.4526	16.8362	6.57153	-13.891	Female	PASJRD	3.89041		53.8		t(X;1)	0	Alive	No	0	<10	White	Hispanic or Latino	AAML0531	Diagnosis	No	No	47,X,der(X)t(X;1)(q28;q21),+mar[20]	Validation		M5	Standard Risk	5.53425	Other	Arm B	5.53425	0	0	Negative	≥30		Train Sample	GSE124413	Standard	0.5			0-5		Negative or Unknown
201005010102_R03C01	-13.2197	13.1347	14.4484	-3.24052	-0.442405	-16.6348	-11.0706	Female	PASBSB	17.0986		165.4		unknown	0	Dead	Yes	1	≥10	White	Not Hispanic or Latino	AAML0531	Diagnosis	No	Yes		Validation		M5	High Risk	0.443836		Arm B	0.443836	1	0	Negative	≥30		Train Sample	GSE124413	Low	0	AML with mutated NPM1	AML with mutated NPM1	13-39	Acute myeloid leukemia (AML)	Negative or Unknown	AML with mutated NPM1
201005010102_R04C01	-29.9883	21.6316	-12.4603	12.5383	16.7936	4.54372	-15.1575	Male	PARJWH	0.956164		10.8	85	KAT6A-EP300,KAT6A-EP300	0	Dead	No	1	<10	White	Hispanic or Latino	AAML0531	Diagnosis	No	No	46,XY,del(1)(p36.1),der(7)r(7)(p22q36)dup(7)(q11.2q22),t(8;22)(p11.2;q13)[17]/47,idem,+i(8)(q10)[2]	Validation		M5	Standard Risk	0.443836	Other	Arm B	0.208219	1	1	Positive	<30		Train Sample	GSE124413	Standard	0.5	AML with t(8;16); KAT6A::CREBBP	AML with t(8;16); KAT6A::CREBBP	0-5	Acute myeloid leukemia (AML)	Negative or Unknown	AML with other recurring translocations
201005010102_R05C01	30.3977	-0.274662	10.5639	5.27983	21.7784	15.6241	11.5613	Female	PARERV	7.09041		13.8	88	DOT1L-RPS15, SET-NUP214	1	Dead	No	1	<10	White	Not Hispanic or Latino	AAML0531	Diagnosis	No	No	46,XX,add(5)(q22),+add(5)(q22),-7[17]/46,XX[8]	Validation,TMA		M0 Undifferentiated	High Risk	7.42466	Other	Arm A	6.45479	1	1	Negative	<30		Train Sample	GSE124413	High	1			5-13		Negative or Unknown
201005010102_R06C01	-27.7886	24.0874	-12.0616	11.8721	17.8436	1.69907	-16.326	Female	PARCUK	16.4027		23.9	96		1	Dead	No	1	≥10	White	Not Hispanic or Latino	AAML0531	Diagnosis	No	No	46,XX,del(10)(q22q24),t(11;11)(p15;q13.1),-16,+mar[16]/46,XX[4],	Discovery,Validation,TMA		M4	Standard Risk	0.764384	Other	Arm B	0.556164	1	1	Negative	<30		Train Sample	GSE124413	Low	0			13-39		Negative or Unknown
201005010102_R07C01	0.595512	38.0728	9.28749	17.2957	-11.9084	-11.2639	11.9564	Male	PARAJX	1.69315		42	70	RUNX1-CBFA2T2,RUNX1-CBFA2T2,RUNX1-CBFA2T2	0	Alive	No	0	<10	White	Not Hispanic or Latino	AAML0531	Diagnosis	No	No	47,XY,+15,t(20;21)(q11.2;q22)[19]/46,XY[1]	Discovery,Validation,TMA			Standard Risk	7.67945	Other	Arm A	7.67945	0	0	Negative	≥30		Train Sample	GSE124413	Standard	0.5			0-5		Negative or Unknown
201005010102_R08C01	-22.0341	-20.4133	-10.3999	-9.42991	10.7319	11.2833	13.7996	Female	PAPZJT	0.758904		16.7	79	none	1	Dead	No	1	<10	White	Not Hispanic or Latino	AAML0531	Diagnosis	No	No	46,XX,inv(11)(p15q22)[11]/46,idem,del(13)(q12q14)[8]/46,XX[1]	Validation		M4	Standard Risk	0.526027	Other	Arm A	0.410959	1	1	Negative	<30		Train Sample	GSE124413	Standard	0.5			0-5		Negative or Unknown
201005010130_R01C01	-23.93	21.7899	-12.6385	11.4464	15.433	3.00336	-14.1193	Male	PARNTM	3.63014		21	80	none	0	Alive	No	0	<10	White	Hispanic or Latino	AAML0531	Diagnosis	No	No	46,XY[21]	Validation,TMA		M5	Standard Risk	6.45479	Normal	Arm A	6.45479	0	0	Negative	<30		Train Sample	GSE124413	Standard	0.5			0-5		Negative or Unknown
201005010130_R02C01	19.052	-12.6816	15.0515	-4.76992	-1.2053	-14.689	-14.8209	Female	PARZYF	17.3863		17	40	DEK-NUP214,DEK-NUP214,DEK-NUP214	1	Alive	Yes	0	≥10	White	Not Hispanic or Latino	AAML0531	Diagnosis	No	No	46,XX[20]	Validation,TMA		M2	High Risk	5.94521	Normal	Arm B	1.38082	1	1		<30		Train Sample	GSE124413	High	1	AML with t(6;9); DEK::NUP214	AML with t(6;9); DEK::NUP214	13-39	Acute myeloid leukemia (AML)	Negative or Unknown	AML with t(6;9); DEK::NUP214
201005010130_R03C01	25.0773	-9.58004	12.62	-6.62376	4.79989	-13.6354	-14.5598	Female	PASWNZ	6.44658		5.6	30	none	0	Alive	Yes	0	<10	White	Not Hispanic or Latino	AAML0531	Diagnosis	No	No	46,XX[20]	Validation,TMA		M6	Standard Risk	5.38904	Normal	Arm A	5.38904	0	0	Positive	<30		Train Sample	GSE124413	Standard	0.5			5-13		Negative or Unknown
201005010130_R04C01	-27.6116	18.5113	-14.7166	11.6897	14.7115	4.41819	-15.1225	Male	PASKRJ	0.783562		310	91	none	0	Dead	No	1	<10	Black or African American	Not Hispanic or Latino	AAML0531	Diagnosis	No	No	46,XY[30]	Validation			Standard Risk	0.476712	Normal	Arm A	0.169863	1	1	Negative	≥30		Train Sample	GSE124413	Standard	0.5			0-5		Negative or Unknown
201005010130_R05C01	2.68684	4.1838	-9.0533	-4.73414	-16.7818	6.6928	18.8918	Female	PASMYS	2.10411		86.8	47.3	CBFB-MYH11,CBFB-MYH11	1	Alive	No	0	<10	White	Hispanic or Latino	AAML0531	Diagnosis	No	Yes	47,XX,+8[19]/46,XX[1]	Discovery,Validation,TMA		M4	Low Risk	5.1726	Other	Arm B	0.934247	1	1	Negative	≥30		Train Sample	GSE124413	Low	0	AML with inv(16); t(16;16); CBFB::MYH11,AML with mutated NPM1	AML with inv(16); t(16;16); CBFB::MYH11	0-5	Acute myeloid leukemia (AML)	Positive	AML with inv(16); t(16;16); CBFB::MYH11
201005010130_R06C01	4.68563	0.352354	9.60492	20.1847	-10.8272	-10.4782	12.0786	Male	PARIZR	7.38356		7.4	70	RUNX1-RUNX1T1,RUNX1-RUNX1T1	0	Alive	No	0	<10	Black or African American	Hispanic or Latino	AAML0531	Diagnosis	No	No	45,X,-Y,ins(21;8)(q22.1;q13q22.1)[20]	Discovery,Validation		M2	Low Risk	6.73151	t(8;21)	Arm A	6.73151	0	0	Negative	<30		Train Sample	GSE124413	Low	0	AML with t(8;21); RUNX1::RUNX1T1	AML with t(8;21); RUNX1::RUNX1T1	5-13	Acute myeloid leukemia (AML)	Negative or Unknown	AML with t(8;21); RUNX1::RUNX1T1
201005010130_R07C01	-1.0928	-38.8377	-14.5037	-19.8408	-4.17033	-17.4061	-17.2176	Male	PARTYK	5.38904		18.6	96	none	0	Alive	No	0	<10		Not Hispanic or Latino	AAML0531	Diagnosis	No	Yes	46,XY[30]	Validation,TMA			Low Risk	6.67671	Normal	Arm A	6.67671	0	0	Negative	<30		Train Sample	GSE124413	Low	0	AML with mutated NPM1	AML with mutated NPM1	5-13	Acute myeloid leukemia (AML)	Negative or Unknown	AML with mutated NPM1
201005010130_R08C01	-1.58864	1.59556	-12.0708	-5.34598	-15.3275	6.97582	18.2373	Female	PASELF	1.56986		29.6	80.5	CBFB-MYH11,CBFB-MYH11,CBFB-MYH11	0	Alive	No	0	<10	White	Hispanic or Latino	AAML0531	Diagnosis	No	No	46,XX,inv(16)(p13.1q22)[13]/46,XX[7]	Validation,TMA		M4	Low Risk	6.36164	inv(16)	Arm A	6.36164	0	0	Negative	<30		Train Sample	GSE124413	Low	0	AML with inv(16); t(16;16); CBFB::MYH11	AML with inv(16); t(16;16); CBFB::MYH11	0-5	Acute myeloid leukemia (AML)	Negative or Unknown	AML with inv(16); t(16;16); CBFB::MYH11
201005010131_R01C01	-19.4281	-20.923	-7.42963	-10.4248	9.33446	11.3353	13.0615	Female	PAPXVK	15.0329		2.1	35	NUP98-KDM5A, NUP98-TOP2B	0	Alive	No	0	≥10	White	Not Hispanic or Latino	AAML0531	Diagnosis	No	Yes		Other Genomic Analyses			Low Risk	7.99178		Arm B	7.99178	0	0	Negative	<30		Train Sample	GSE124413	Low	0	AML with NUP98-fusion,AML with mutated NPM1	AML with NUP98-fusion	13-39	Acute myeloid leukemia (AML)	Negative or Unknown	AML with other recurring translocations
201005010131_R02C01	-28.7723	24.0577	-12.2611	11.1376	17.84	2.31165	-15.2757	Female	PAPVET	17.789		2.2	90	CBFB-MYH11,CBFB-MYH11	0	Alive	No	0	≥10	White	Not Hispanic or Latino	AAML0531	Diagnosis	No	No		Validation,TMA		M5		5.18356		Arm A	5.18356	0	0	Negative	<30		Train Sample	GSE124413	Low	0	AML with inv(16); t(16;16); CBFB::MYH11	AML with inv(16); t(16;16); CBFB::MYH11	13-39	Acute myeloid leukemia (AML)	Negative or Unknown	AML with inv(16); t(16;16); CBFB::MYH11
201005010131_R03C01	21.8016	-17.3224	13.1513	-9.17471	2.73138	-11.9555	-17.0421	Female	PARDRM	12.5123		286		NUP98-HOXA9,NUP98-HOXA9,NUP98-HOXA9	1	Dead	No	1	≥10	White	Hispanic or Latino	AAML0531	Diagnosis	No	No	46,XX,t(7;11;9)(p15;p15;q22)[23]	Validation		M4	Standard Risk	1.6411	Other	Arm A	1.30959	1	1	Negative	≥30		Train Sample	GSE124413	High	1	AML with NUP98-fusion	AML with NUP98-fusion	5-13	Acute myeloid leukemia (AML)	Negative or Unknown	AML with other recurring translocations
201005010131_R04C01	-3.90755	37.9395	7.59679	20.7376	-11.3781	-11.0894	11.4716	Male	PAMYAS	10.8822		5.6	63	RUNX1-RUNX1T1,RUNX1-RUNX1T1	1	Alive	Yes	0	≥10	White	Not Hispanic or Latino	AAML03P1	Diagnosis	No	No	46,XY[20]. nuc ish AML1-ETO positive ~30% of cells consistent with a t(8;21).	Discovery,Validation		M2	Standard Risk	8.93973	Other	Arm B	2.71507	1	1	Positive	<30		Train Sample	GSE124413	Low	0	AML with t(8;21); RUNX1::RUNX1T1	AML with t(8;21); RUNX1::RUNX1T1	5-13	Acute myeloid leukemia (AML)	Negative or Unknown	AML with t(8;21); RUNX1::RUNX1T1
201005010131_R05C01	1.15585	38.4754	9.87371	17.1607	-11.095	-13.609	11.1077	Male	PATCLR	19.0466		21.5	82	RUNX1-RUNX1T1,RUNX1-RUNX1T1,RUNX1-RUNX1T1	0	Alive	No	0	≥10	White	Not Hispanic or Latino	AAML0531	Diagnosis	No	No	45,X,-Y,t(8;21)(q22;q22)[20]	Validation,TMA		M1	Low Risk	4.63014	t(8;21)	Arm B	4.63014	0	0	Negative	<30		Train Sample	GSE124413	Low	0	AML with t(8;21); RUNX1::RUNX1T1	AML with t(8;21); RUNX1::RUNX1T1	13-39	Acute myeloid leukemia (AML)	Negative or Unknown	AML with t(8;21); RUNX1::RUNX1T1
201005010131_R06C01	5.92634	-25.9613	10.1167	-10.5017	16.6352	14.0991	-15.2742	Female	PASWIM	6.58082		16.2	75	none	0	Alive	No	0	<10	White	Not Hispanic or Latino	AAML0531	Diagnosis	No	Yes	46,XX[20]	Validation,TMA			Low Risk	5.2137	Normal	Arm B	5.2137	0	0	Positive	<30		Train Sample	GSE124413	Low	0	AML with mutated NPM1	AML with mutated NPM1	5-13	Acute myeloid leukemia (AML)	Negative or Unknown	AML with mutated NPM1
201005010131_R07C01	2.02056	6.55153	-11.2302	-4.5394	-15.6983	6.80575	18.0401	Female	PASANH	12.2356		107	82	CBFB-MYH11,CBFB-MYH11,CBFB-MYH11	0	Alive	No	0	≥10	White	Not Hispanic or Latino	AAML0531	Diagnosis	No	No	47,XX,inv(16)(p13.1q22),+22[20]	Validation		M4	Low Risk	6.33699	inv(16)	Arm A	6.33699	0	0	Negative	≥30		Train Sample	GSE124413	High	1	AML with inv(16); t(16;16); CBFB::MYH11	AML with inv(16); t(16;16); CBFB::MYH11	5-13	Acute myeloid leukemia (AML)	Negative or Unknown	AML with inv(16); t(16;16); CBFB::MYH11
201005010131_R08C01	37.867	-15.3118	13.2193	-8.7879	-15.2611	-17.0685	19.6448	Female	PANCSC	10.6575		173			1	Alive	No	0	≥10	White	Not Hispanic or Latino	AAML03P1	Diagnosis	Yes	No	46,XX[20]	Discovery,Validation		Not classified	Low Risk	7.94247	Normal	Arm B	1.9863	1	1	Negative	≥30		Train Sample	GSE124413	High	1	AML with mutated CEBPA	AML with mutated CEBPA	5-13	Acute myeloid leukemia (AML)	Negative or Unknown	AML with mutated CEBPA
201005010136_R01C01	-0.280241	3.24708	-11.667	-7.46113	-15.5759	6.15745	19.8696	Male	PASFYF	13.6384		298.7	81	CBFB-MYH11,CBFB-MYH11, BCR-ABL1	0	Alive	No	0	≥10	White	Not Hispanic or Latino	AAML0531	Diagnosis	No	No		Validation				2.77534		Arm B	2.77534	0	0	Negative	≥30		Train Sample	GSE124413	Low	0	AML with inv(16); t(16;16); CBFB::MYH11	AML with inv(16); t(16;16); CBFB::MYH11	13-39	Acute myeloid leukemia (AML)	Negative or Unknown	AML with inv(16); t(16;16); CBFB::MYH11
201005010136_R02C01	0.862707	37.2029	10.6752	17.5748	-10.7416	-12.5773	11.6513	Male	PARAUM	9.10685		9.3	30	RUNX1-RUNX1T1,RUNX1-RUNX1T1,RUNX1-RUNX1T1	0	Alive	No	0	<10	White	Not Hispanic or Latino	AAML0531	Diagnosis	No	No	45,X,-Y,t(8;21)(q22;q22)[17]/46,XY[3]	Validation,TMA		M2	Low Risk	7.90411	t(8;21)	Arm A	7.90411	0	0	Positive	<30		Train Sample	GSE124413	Low	0	AML with t(8;21); RUNX1::RUNX1T1	AML with t(8;21); RUNX1::RUNX1T1	5-13	Acute myeloid leukemia (AML)	Negative or Unknown	AML with t(8;21); RUNX1::RUNX1T1
201005010136_R03C01	-1.6371	2.36607	-12.5003	-6.17373	-15.1513	6.83815	18.6486	Female	PARGMH	18.1233		58.7	50	CBFB-MYH11,CBFB-MYH11,CBFB-MYH11	0	Alive	No	0	≥10	White	Hispanic or Latino	AAML0531	Diagnosis	No	No	46,XX,inv(16)(p13q22),+22[20]	Validation,TMA		M4	Low Risk	3.52877	inv(16)	Arm A	3.52877	0	0	Negative	≥30		Train Sample	GSE124413	High	1	AML with inv(16); t(16;16); CBFB::MYH11	AML with inv(16); t(16;16); CBFB::MYH11	13-39	Acute myeloid leukemia (AML)	Negative or Unknown	AML with inv(16); t(16;16); CBFB::MYH11
201005010136_R04C01	-3.01249	39.9794	6.87372	19.5269	-11.4467	-12.1093	11.2643	Male	PARHYP	15.7973		21.5	22	RUNX1-RUNX1T1,RUNX1-RUNX1T1,RUNX1-RUNX1T1	1	Dead	No	1	≥10	White	Hispanic or Latino	AAML0531	Diagnosis	No	No	46,XY,t(8;21)(q22;q22)[20]	Validation,TMA		M2	Low Risk	1.42466	t(8;21)	Arm A	0.750685	1	1	Positive	<30		Train Sample	GSE124413	High	1	AML with t(8;21); RUNX1::RUNX1T1	AML with t(8;21); RUNX1::RUNX1T1	13-39	Acute myeloid leukemia (AML)	Negative or Unknown	AML with t(8;21); RUNX1::RUNX1T1
201005010136_R05C01	-2.0871	4.83969	-13.6956	-6.47536	-16.4079	6.11489	19.3468	Female	PARJRG	7.88493		64	54	CBFB-MYH11,CBFB-MYH11,CBFB-MYH11	1	Alive	No	0	<10	White	Not Hispanic or Latino	AAML0531	Diagnosis	No	No	46,XX,inv(16)(p13.1q22)[17]/46,XX[3]	Validation,TMA		M4	Low Risk	6.86301	inv(16)	Arm A	1.49315	1	1	Negative	≥30		Train Sample	GSE124413	Low	0	AML with inv(16); t(16;16); CBFB::MYH11	AML with inv(16); t(16;16); CBFB::MYH11	5-13	Acute myeloid leukemia (AML)	Negative or Unknown	AML with inv(16); t(16;16); CBFB::MYH11
201005010136_R06C01	-0.230068	40.5095	7.7039	17.2214	-11.9816	-12.7543	11.2261	Female	PARLMY	7.95616		50.1	61	RUNX1-RUNX1T1,RUNX1-RUNX1T1	1	Dead	No	1	<10	White	Hispanic or Latino	AAML0531	Diagnosis	No	No	46,XX,t(8;21)(q22;q22)[13]/47,idem,+6[7]	Validation,TMA			Low Risk	1.54795	t(8;21)	Arm A	0.843836	1	1	Negative	≥30		Train Sample	GSE124413	Low	0	AML with t(8;21); RUNX1::RUNX1T1	AML with t(8;21); RUNX1::RUNX1T1	5-13	Acute myeloid leukemia (AML)	Negative or Unknown	AML with t(8;21); RUNX1::RUNX1T1
201005010136_R07C01	1.75145	37.3641	10.9126	17.0636	-10.9024	-12.9316	11.5079	Male	PARNJC	9.88767		2.4	31	RUNX1-RUNX1T1,RUNX1-RUNX1T1,RUNX1-RUNX1T1	0	Alive	No	0	<10	White	Not Hispanic or Latino	AAML0531	Diagnosis	No	No	46,XY,t(8;21)(q22;q22)[20]	Validation		M2	Low Risk	6.17808	t(8;21)	Arm A	6.17808	0	0	Negative	<30		Train Sample	GSE124413	Low	0	AML with t(8;21); RUNX1::RUNX1T1	AML with t(8;21); RUNX1::RUNX1T1	5-13	Acute myeloid leukemia (AML)	Negative or Unknown	AML with t(8;21); RUNX1::RUNX1T1
201005010136_R08C01	-2.28198	3.66393	-13.5581	-6.86817	-15.5356	6.34444	19.2084	Male	PARNPC	7.81096		51	34	CBFB-MYH11,CBFB-MYH11,CBFB-MYH11	0	Alive	No	0	<10	White	Not Hispanic or Latino	AAML0531	Diagnosis	No	No	46,XY,inv(16)(p13.1q22)	Validation,TMA			Low Risk	6.70685	inv(16)	Arm B	6.70685	0	0	Negative	≥30		Train Sample	GSE124413	Low	0	AML with inv(16); t(16;16); CBFB::MYH11	AML with inv(16); t(16;16); CBFB::MYH11	5-13	Acute myeloid leukemia (AML)	Negative or Unknown	AML with inv(16); t(16;16); CBFB::MYH11
201005010140_R01C01	-3.56789	3.31693	-13.9527	-8.01178	-15.7797	7.63198	19.6444	Female	PAPXWI	3.91781		128.7	89	CBFB-MYH11,CBFB-MYH11	1	Alive	No	0	<10	White	Not Hispanic or Latino	AAML0531	Diagnosis	No	No	46,XX,inv(16)(p13.1q22)[20]	Discovery,Validation,TMA		M4	Low Risk	2.41096	inv(16)	Arm B	1.12329	1	1	Negative	≥30		Train Sample	GSE124413	Low	0	AML with inv(16); t(16;16); CBFB::MYH11	AML with inv(16); t(16;16); CBFB::MYH11	0-5	Acute myeloid leukemia (AML)	Negative or Unknown	AML with inv(16); t(16;16); CBFB::MYH11
201005010140_R02C01	-0.352876	2.81239	-11.9246	-7.40161	-15.8642	7.75167	19.5348	Male	PAPYUI	10.2192		22.2	25	CBFB-MYH11,CBFB-MYH11,CBFB-MYH11	0	Alive	No	0	≥10	White	Not Hispanic or Latino	AAML0531	Diagnosis	No	No	46,XY,inv(16)(p13.1q22)[10]/46,XY,der(16)inv(16)t(1;16)(q21;q22)[2]/46,XY[8]	Validation,TMA		M4	Low Risk	7.46849	inv(16)	Arm B	7.46849	0	0	Negative	<30		Train Sample	GSE124413	Low	0	AML with inv(16); t(16;16); CBFB::MYH11	AML with inv(16); t(16;16); CBFB::MYH11	5-13	Acute myeloid leukemia (AML)	Negative or Unknown	AML with inv(16); t(16;16); CBFB::MYH11
201005010140_R03C01	29.5554	-1.43343	9.97156	6.05989	22.7354	16.147	12.1886	Male	PAPZCL	14.9014		192.6	97	DEK-NUP214,none	1	Dead	No	1	≥10	White	Not Hispanic or Latino	AAML0531	Diagnosis	No	No	46,XY,del(5)(q13q31)[13]/46,XY[7]	Validation,TMA		M0 Undifferentiated	High Risk	4.64932	Other	Arm B	4.55342	1	1		≥30		Train Sample	GSE124413	High	1	AML with t(6;9); DEK::NUP214	AML with t(6;9); DEK::NUP214	13-39	Acute myeloid leukemia (AML)	Negative or Unknown	AML with t(6;9); DEK::NUP214
201005010140_R04C01	36.5699	-13.6977	15.5193	-8.1405	-14.5771	-17.2011	19.0497	Male	PAPZFV	18.5342		6.3	59.2	none	0	Dead	No	1	≥10	White	Not Hispanic or Latino	AAML0531	Diagnosis	Yes	No	46,XY[20]	Validation			Low Risk	0.515068	Normal	Arm A	0.515068	1	0	Positive	<30		Train Sample	GSE124413	Low	0	AML with mutated CEBPA	AML with mutated CEBPA	13-39	Acute myeloid leukemia (AML)	Negative or Unknown	AML with mutated CEBPA
201005010140_R05C01	-7.57549	-23.0119	-20.4786	-2.85496	8.17063	-9.32789	-16.0205	Male	PAPZIZ	15.3726		54.4	90	KMT2A-X,other MLL	1	Dead	No	1	≥10	White	Not Hispanic or Latino	AAML0531	Diagnosis	No	No	46,XY,t(?5;11)(p15;q23)[21]	Validation,TMA		M5	Standard Risk	2.66849	MLL	Arm B	1.12603	1	1	Negative	≥30		Train Sample	GSE124413	Standard	0.5	AML with t(v;11q23); KMT2A-r	AML with t(v;11q23); KMT2A-r	13-39	Acute myeloid leukemia (AML)	Negative or Unknown	AML with t(v;11q23); KMT2A-r
201005010140_R06C01	-5.03868	-22.3974	-19.5945	-4.8152	7.04392	-10.5968	-15.7983	Male	PAPZLT	3.72055		338.4	87.6	KMT2A-MLLT3,KMT2A-MLLT3	1	Dead	No	1	<10	Other	Hispanic or Latino	AAML0531	Diagnosis	No	No	46,XY,t(9;11)(p22;q23)[10]/45,idem,-7[10]	Validation,TMA		M5	High Risk	2.2	Other	Arm B	1.3863	1	1	Positive	≥30		Train Sample	GSE124413	High	1	AML with t(v;11q23); KMT2A-r	AML with t(v;11q23); KMT2A-r	0-5	Acute myeloid leukemia (AML)	Negative or Unknown	AML with t(v;11q23); KMT2A-r
201005010140_R07C01	-7.42338	-22.8428	-20.4644	-3.03278	8.0756	-9.4511	-16.0075	Female	PAPZTC	15.1123		18.5	92	KMT2A-MLLT4,KMT2A-MLLT4,KMT2A-MLLT4	1	Dead	No	1	≥10	Black or African American	Not Hispanic or Latino	AAML0531	Diagnosis	No	No	46,XX,t(6;11)(q27;q23)[17]/46,XX[4]	Validation,TMA		M5	Standard Risk	3.06027	MLL	Arm B	2.47123	1	1	Negative	<30		Train Sample	GSE124413	High	1	AML with t(v;11q23); KMT2A-r	AML with t(v;11q23); KMT2A-r	13-39	Acute myeloid leukemia (AML)	Negative or Unknown	AML with t(v;11q23); KMT2A-r
201005010140_R08C01	-4.0015	39.1315	7.02697	20.8057	-11.0813	-12.0624	11.0561	Female	PAPZXN	6.7863		5.6	55.2	RUNX1-RUNX1T1,RUNX1-RUNX1T1,RUNX1-RUNX1T1	1	Dead	No	1	<10	Asian	Not Hispanic or Latino	AAML0531	Diagnosis	No	No	46,XX,del(2)(q33q37),t(8;21)(q22;q22)[18]/46,XX[2]	Validation		M2	Low Risk	4.89589	t(8;21)	Arm A	3.9726	1	1	Negative	<30		Train Sample	GSE124413	Low	0	AML with t(8;21); RUNX1::RUNX1T1	AML with t(8;21); RUNX1::RUNX1T1	5-13	Acute myeloid leukemia (AML)	Negative or Unknown	AML with t(8;21); RUNX1::RUNX1T1
201005010141_R01C01	-2.98117	2.9722	-14.1559	-7.03547	-15.3218	6.91771	19.013	Male	PARRFC	2.38356		340.8		CBFB-MYH11,CBFB-MYH11,CBFB-MYH11	0	Alive	No	0	<10	White	Not Hispanic or Latino	AAML0531	Diagnosis	No	No	46,XY,inv(16)(p13.1q22)[20]	Validation		M4	Low Risk	6.53151	inv(16)	Arm A	6.53151	0	0	Negative	≥30		Train Sample	GSE124413	Low	0	AML with inv(16); t(16;16); CBFB::MYH11	AML with inv(16); t(16;16); CBFB::MYH11	0-5	Acute myeloid leukemia (AML)	Negative or Unknown	AML with inv(16); t(16;16); CBFB::MYH11
201005010141_R02C01	-2.74812	-1.73026	-12.4269	-5.61936	-13.6254	8.39967	17.3451	Male	PARSAA	2.01644		14.5	26	CBFB-MYH11,CBFB-MYH11,CBFB-MYH11	0	Alive	No	0	<10	Other	Hispanic or Latino	AAML0531	Diagnosis	No	No	46,XY,inv(16)(p13.1q22)[10]/78,<3N>,XYY,+4,+8,+15,inv(16)(p13.1q22),+17,+19,+21,+22[8]/46,XY[2]	Validation		M4	Low Risk	6.32329	inv(16)	Arm B	6.32329	0	0		<30		Train Sample	GSE124413	High	1	AML with inv(16); t(16;16); CBFB::MYH11	AML with inv(16); t(16;16); CBFB::MYH11	0-5	Acute myeloid leukemia (AML)	Positive	AML with inv(16); t(16;16); CBFB::MYH11
201005010141_R03C01	2.44606	3.95379	-9.18926	-4.9975	-16.6807	6.72807	18.9866	Female	PARTWN	9.75068		64.7	83	CBFB-MYH11,CBFB-MYH11,CBFB-MYH11	0	Alive	No	0	<10	White	Not Hispanic or Latino	AAML0531	Diagnosis	No	No	46,XX,inv(16)(p13.1q22)[26]	Validation,TMA		M4	Low Risk	6.3589	inv(16)	Arm B	6.3589	0	0	Negative	≥30		Train Sample	GSE124413	Low	0	AML with inv(16); t(16;16); CBFB::MYH11	AML with inv(16); t(16;16); CBFB::MYH11	5-13	Acute myeloid leukemia (AML)	Negative or Unknown	AML with inv(16); t(16;16); CBFB::MYH11
201005010141_R04C01	-1.23135	3.4544	-12.5322	-7.60365	-15.5863	6.35715	19.8038	Female	PARUAD	8.66575		7	80	CBFB-MYH11,CBFB-MYH11,CBFB-MYH11	0	Alive	No	0	<10	White	Not Hispanic or Latino	AAML0531	Diagnosis	No	No	46,XX,inv(16)(p13.1q22)[18]/46,sl,der(18)t(11;18)(q13;q23)[3]/46,XX[1]	Validation,TMA		M4	Low Risk	6.38356	inv(16)	Arm B	6.38356	0	0	Negative	<30		Train Sample	GSE124413	Low	0	AML with inv(16); t(16;16); CBFB::MYH11	AML with inv(16); t(16;16); CBFB::MYH11	5-13	Acute myeloid leukemia (AML)	Negative or Unknown	AML with inv(16); t(16;16); CBFB::MYH11
201005010141_R05C01	-2.38076	37.0204	9.63036	19.7302	-10.9358	-10.7171	12.019	Male	PARWWW	16.6548		9.6	46	RUNX1-RUNX1T1,RUNX1-RUNX1T1,RUNX1-RUNX1T1	0	Alive	No	0	≥10	White	Not Hispanic or Latino	AAML0531	Diagnosis	No	No	46,XY,t(8;21)(q22;q22)[46]/46,XY[4]	Validation,TMA		M2	Low Risk	2.19452	t(8;21)	Arm A	2.19452	0	0	Negative	<30		Train Sample	GSE124413	Low	0	AML with t(8;21); RUNX1::RUNX1T1	AML with t(8;21); RUNX1::RUNX1T1	13-39	Acute myeloid leukemia (AML)	Negative or Unknown	AML with t(8;21); RUNX1::RUNX1T1
201005010141_R06C01	-2.06966	3.60047	-13.3425	-7.28572	-15.3301	6.25995	19.4308	Male	PARXNP	18.4575		49.6	20	CBFB-MYH11,CBFB-MYH11,CBFB-MYH11	0	Alive	No	0	≥10	White	Not Hispanic or Latino	AAML0531	Diagnosis	No	No	46,XY,inv(16)(p13.1q22)[18]/46,XY[2]	Validation			Low Risk	4.92877	inv(16)	Arm B	4.92877	0	0	Negative	≥30		Train Sample	GSE124413	Low	0	AML with inv(16); t(16;16); CBFB::MYH11	AML with inv(16); t(16;16); CBFB::MYH11	13-39	Acute myeloid leukemia (AML)	Negative or Unknown	AML with inv(16); t(16;16); CBFB::MYH11
201005010141_R07C01	29.5621	-1.17388	10.0344	6.00947	22.6233	16.0207	12.1512	Male	PASLPE	12.7452		199.9	99	KMT2A-MLLT4,KMT2A-MLLT4,KMT2A-MLLT4	0	Dead	No	1	≥10	Black or African American	Not Hispanic or Latino	AAML0531	Diagnosis	No	No	46,XY,del(5)(q31q34),t(6;11)(q27;q23),add(12)(p13)[21]	Validation,TMA		M1	High Risk	0.49863	Other	Arm A	0.49863	1	0	Positive	≥30		Train Sample	GSE124413	High	1	AML with t(v;11q23); KMT2A-r	AML with t(v;11q23); KMT2A-r	5-13	Acute myeloid leukemia (AML)	Negative or Unknown	AML with t(v;11q23); KMT2A-r
201005010141_R08C01	-26.7903	17.569	-13.8889	11.1891	15.8522	4.31396	-14.4825	Male	PASMGW	8.46301		23.5	85	KMT2A-MLLT10,KMT2A-MLLT10	1	Dead	No	1	<10	White	Not Hispanic or Latino	AAML0531	Diagnosis	No	No	46,XY,t(10;11)(p12;q23)[25]	Discovery,Validation		M5	Standard Risk	0.783562	MLL	Arm A	0.649315	1	1	Negative	<30		Train Sample	GSE124413	High	1	AML with t(v;11q23); KMT2A-r	AML with t(v;11q23); KMT2A-r	5-13	Acute myeloid leukemia (AML)	Negative or Unknown	AML with t(v;11q23); KMT2A-r
201005010142_R01C01	16.8933	-12.2573	14.9685	-5.08098	-2.37069	-15.385	-13.2637	Female	PASURM	3.60548		7.6	45	DEK-NUP214,DEK-NUP214	0	Alive	No	0	<10	White	Not Hispanic or Latino	AAML0531	Diagnosis	No	No	46,XX,t(6;9)(p22;q34)[20]	Validation,TMA		M4	Standard Risk	5.09863	Other	Arm B	5.09863	0	0		<30		Train Sample	GSE124413	High	1	AML with t(6;9); DEK::NUP214	AML with t(6;9); DEK::NUP214	0-5	Acute myeloid leukemia (AML)	Negative or Unknown	AML with t(6;9); DEK::NUP214
201005010142_R02C01	19.1484	-9.52042	13.8441	-4.98896	1.58002	-15.1459	-13.2736	Female	PARAFA	14.2575		3.8	40	none	0	Alive	Yes	0	≥10	White	Not Hispanic or Latino	AAML0531	Diagnosis	No	Yes	46,XX,der(4)t(4;18)(q35;q21.3)c	Validation		Not classified	Low Risk	7.6	Normal	Arm A	7.6	0	0	Negative	<30		Train Sample	GSE124413	Low	0	AML with mutated NPM1	AML with mutated NPM1	13-39	Acute myeloid leukemia (AML)	Negative or Unknown	AML with mutated NPM1
201005010142_R03C01	0.0679255	-16.3859	10.6128	-13.4893	0.294347	11.9816	6.53354	Male	PARFLB	4.72603		237	25	none	0	Dead	Yes	1	<10	White	Not Hispanic or Latino	AAML0531	Diagnosis	No	No	46,XY[30]	Validation		M2	High Risk	0.224658	Normal	Arm B	0.224658	1	0		≥30		Train Sample	GSE124413	High	1			0-5		Negative or Unknown
201005010142_R04C01	-23.1628	-20.7304	-11.1018	-9.34266	11.2021	11.29	13.8263	Female	PARFKS	0.413699		16.1	49	KMT2A-ELL,KMT2A-ELL,KMT2A-ELL	0	Alive	No	0	<10	White	Not Hispanic or Latino	AAML0531	Diagnosis	No	No	47,XX,t(11;19)(q23;p13.1),+neo(13)(qter->q21.2::q21.2->qter)[18]/48,idem,+neo(13)[2]	Validation		M5	Standard Risk	7.11507	MLL	Arm B	7.11507	0	0	Positive	<30		Train Sample	GSE124413	Standard	0.5	AML with t(v;11q23); KMT2A-r	AML with t(v;11q23); KMT2A-r	0-5	Acute myeloid leukemia (AML)	Negative or Unknown	AML with t(v;11q23); KMT2A-r
201005010142_R05C01	29.4324	-1.51258	9.92153	6.13181	22.8014	16.1455	12.2317	Male	PASZZE	10.9534		308.9	91	MLLT10-PICALM,MLLT10-PICALM,MLLT10-PICALM	1	Dead	No	1	≥10	White	Hispanic or Latino	AAML0531	Diagnosis	No	No	48,XY,add(1)(q32),+4,t(10;11)(p13;q21),- 11,+12,der(12)t(11;12)(q13;p11.2)x2,-13,+2mar[4]/49,idem,+6[14]	Discovery,Validation,TMA		M1	Standard Risk	1.53425	MLL	Arm B	0.928767	1	1	Negative	≥30		Train Sample	GSE124413	High	1	AML with t(v;11q23); KMT2A-r	AML with t(v;11q23); KMT2A-r	5-13	Acute myeloid leukemia (AML)	Negative or Unknown	AML with t(v;11q23); KMT2A-r
201005010142_R06C01	17.6615	-10.1129	14.2308	-4.8431	0.0174948	-15.5583	-12.853	Female	PARFWM	12.1671		30.6	64	none	0	Alive	No	0	≥10	Asian	Not Hispanic or Latino	AAML0531	Diagnosis	No	Yes	46,XX[20]	Validation,TMA		M4	Low Risk	7.74521	Normal	Arm A	7.74521	0	0	Negative	≥30		Train Sample	GSE124413	Low	0	AML with mutated NPM1	AML with mutated NPM1	5-13	Acute myeloid leukemia (AML)	Negative or Unknown	AML with mutated NPM1
201005010142_R07C01	24.3019	-21.891	11.4092	2.41396	20.9358	15.7052	8.33856	Male	PARHKY	11.9041		68.9	89	FUS-ERG,FUS-ERG,FUS-ERG	0	Alive	No	0	≥10	White	Hispanic or Latino	AAML0531	Diagnosis	No	No	45,XY,-16,der(21)t(16;21)(p11.2;q22)[19]/46,XY[1]	Validation		M1	Standard Risk	0.178082	Other	Arm A	0.178082	0	0		≥30		Train Sample	GSE124413	High	1	AML with t(16;21); FUS::ERG	AML with t(16;21); FUS::ERG	5-13	Acute myeloid leukemia (AML)	Negative or Unknown	AML with other recurring translocations
201005010142_R08C01	-2.53191	-1.07006	-12.3107	-5.551	-13.9299	8.10537	17.5093	Male	PARIYB	1.26575		31.7	12	CBFB-MYH11,CBFB-MYH11,CBFB-MYH11	0	Alive	No	0	<10	White	Not Hispanic or Latino	AAML0531	Diagnosis	No	No	46,XY,inv(16)(p13q22)[20]	Other Genomic Analyses		M4	Low Risk	6.65479	inv(16)	Arm B	6.65479	0	0		≥30		Train Sample	GSE124413	Low	0	AML with inv(16); t(16;16); CBFB::MYH11	AML with inv(16); t(16;16); CBFB::MYH11	0-5	Acute myeloid leukemia (AML)	Negative or Unknown	AML with inv(16); t(16;16); CBFB::MYH11
201005010157_R01C01	-0.364386	37.296	9.89932	18.4134	-10.8888	-11.8162	11.7877	Male	PASCRP	13.1068		7.6	76	RUNX1-RUNX1T1,RUNX1-RUNX1T1,RUNX1-RUNX1T1	0	Alive	No	0	≥10		Hispanic or Latino	AAML0531	Diagnosis	No	No	45,X,-Y,t(8;21)(q22;q22)[25]	Validation		M2	Low Risk	6.64384	t(8;21)	Arm A	6.64384	0	0	Negative	<30		Train Sample	GSE124413	Low	0	AML with t(8;21); RUNX1::RUNX1T1	AML with t(8;21); RUNX1::RUNX1T1	13-39	Acute myeloid leukemia (AML)	Negative or Unknown	AML with t(8;21); RUNX1::RUNX1T1
201005010157_R02C01	9.07946	-22.9546	10.3624	-11.2924	15.7192	12.5238	-18.2656	Male	PASFVP	10.0384		3.1	89	none	0	Alive	Yes	0	≥10	White	Not Hispanic or Latino	AAML0531	Diagnosis			46,XY[20]	Validation,TMA		M1	High Risk	5.74247	Normal	Arm B	5.74247	0	0	Negative	<30		Train Sample	GSE124413	High	1			5-13		Negative or Unknown
201005010157_R03C01	8.91957	-23.063	10.3423	-11.2754	15.7723	12.6727	-18.0648	Male	PASGEM	8.74521		201.1	56	JARID2-PTP4A1	0	Alive	No	0	<10	Black or African American	Not Hispanic or Latino	AAML0531	Diagnosis	No	No	46,XY[27]	Validation		M1	Standard Risk	5.32329	Normal	Arm A	5.32329	0	0	Negative	≥30		Train Sample	GSE124413	High	1			5-13		Negative or Unknown
201005010157_R04C01	-2.11088	-0.694711	-12.1705	-5.16272	-14.4808	7.74523	17.5952	Male	PASGZV	1.58904		91.8	91	CBFB-MYH11,CBFB-MYH11,CBFB-MYH11	0	Alive	No	0	<10	White	Not Hispanic or Latino	AAML0531	Diagnosis	No	No	46,XY,inv(16)(p13.1q22)[16]/46,XY[4]	Validation,TMA		M4	Low Risk	5.49041	inv(16)	Arm A	5.49041	0	0	Positive	≥30		Train Sample	GSE124413	Low	0	AML with inv(16); t(16;16); CBFB::MYH11	AML with inv(16); t(16;16); CBFB::MYH11	0-5	Acute myeloid leukemia (AML)	Negative or Unknown	AML with inv(16); t(16;16); CBFB::MYH11
201005010157_R05C01	21.5619	-16.9237	13.6279	-9.04062	1.85689	-12.1397	-16.8807	Male	PASHZX	15.2658		4.3		none	1	Dead	Yes	1	≥10	White	Not Hispanic or Latino	AAML0531	Diagnosis	No	No	46,XY[20]	Other Genomic Analyses		M1	High Risk	1.70685	Normal	Arm A	0.909589	1	1	Positive	<30		Train Sample	GSE124413	High	1			13-39		Negative or Unknown
201005010157_R06C01	14.3744	-12.2669	14.0177	-7.16682	-2.08123	-15.8978	-12.0644	Female	PATBHG	16.0055		10.7	100	none	1	Dead	Yes	1	≥10	White	Hispanic or Latino	AAML0531	Diagnosis	No	No	46,XX[20]	Validation,TMA		M4	Standard Risk	1.17534	Normal	Arm B	1.01096	1	1	Negative	<30		Train Sample	GSE124413	High	1			13-39		Negative or Unknown
201005010157_R07C01	-1.38379	37.9693	8.91516	18.8838	-10.6232	-11.9011	11.8223	Female	PATJIC	11.9671		3.4	58	RUNX1-RUNX1T1,RUNX1-RUNX1T1,RUNX1-RUNX1T1	0	Alive	No	0	≥10	White	Not Hispanic or Latino	AAML0531	Diagnosis	No	No	46,XX,t(8;21)(q22;q22),del(11)(p11.2),add(22)(p11.2)[4]/46,XX[16]	Validation,TMA		M1	Low Risk	2.32055	t(8;21)	Arm B	2.32055	0	0	Positive	<30		Train Sample	GSE124413	Low	0	AML with t(8;21); RUNX1::RUNX1T1	AML with t(8;21); RUNX1::RUNX1T1	5-13	Acute myeloid leukemia (AML)	Negative or Unknown	AML with t(8;21); RUNX1::RUNX1T1
201005010157_R08C01	24.8137	-28.0674	8.15185	-19.5558	-20.794	17.9058	16.5131	Male	PATJWN	4.21644		12.4	93	none	1	Alive	No	0	<10	White	Not Hispanic or Latino	AAML0531	Diagnosis	No	Yes	46,XY,del(9)(q22q34),t(10;13)(p11.2;q34)[16]/46,XY[4]	Validation,TMA		M1	Low Risk	4.35616	Other	Arm A	1.36986	1	1	Negative	<30		Train Sample	GSE124413	Low	0	AML with mutated NPM1	AML with mutated NPM1	0-5	Acute myeloid leukemia (AML)	Negative or Unknown	AML with mutated NPM1
201005010158_R01C01	-32.1583	18.283	-14.113	11.7802	15.8098	7.8181	-13.2059	Male	PARPEK	0.476712		299.4	82	KMT2A-MLLT10,KMT2A-MLLT10,KMT2A-MLLT10	0	Alive	No	0	<10	White	Not Hispanic or Latino	AAML0531	Diagnosis	No	No	46,XY,der(10)(10pter->10p12::11q23->11q22::10p12->10q22::11q23->11q24::10q22->10qter),del(11)(q22q24)[22]/46,XY[1]	Validation		M5	Standard Risk	5.5589	MLL	Arm A	0.109589	1	1	Negative	≥30		Train Sample	GSE124413	High	1	AML with t(v;11q23); KMT2A-r	AML with t(v;11q23); KMT2A-r	0-5	Acute myeloid leukemia (AML)	Negative or Unknown	AML with t(v;11q23); KMT2A-r
201005010158_R02C01	-27.1743	23.3419	-12.2321	12.4832	16.9288	1.43992	-16.8017	Female	PARIFD	4.25753		162		KMT2A-MLLT3,KMT2A-MLLT3,KMT2A-MLLT3	0	Alive	No	0	<10	White	Not Hispanic or Latino	AAML0531	Diagnosis	No	No	46,XX,t(9;11)(p22;q23)[20]	Validation		M5	Standard Risk	6.98356	MLL	Arm A	6.98356	0	0		≥30		Train Sample	GSE124413	Standard	0.5	AML with t(v;11q23); KMT2A-r	AML with t(v;11q23); KMT2A-r	0-5	Acute myeloid leukemia (AML)	Negative or Unknown	AML with t(v;11q23); KMT2A-r
201005010158_R03C01	35.7139	-13.2611	12.6233	-7.90187	-14.6417	-18.8733	18.8681	Male	PARTYV	4.48219		93.9	80	NUP98-PHF23,NUP98-PHF23	0	Alive	Yes	0	<10	White	Hispanic or Latino	AAML0531	Diagnosis	Yes	No	46,XY[20]	Validation,TMA		M1	High Risk	1.11233	Normal	Arm A	1.11233	0	0	Negative	≥30		Train Sample	GSE124413	Low	0	AML with NUP98-fusion,AML with mutated CEBPA	AML with NUP98-fusion	0-5	Acute myeloid leukemia (AML)	Negative or Unknown	AML with other recurring translocations
201005010158_R04C01	-29.8373	22.4985	-12.3658	11.8596	17.0844	3.86765	-14.8336	Female	PASPYR	1.68767		4.2	93	KMT2A-MLLT10,KMT2A-MLLT10,KMT2A-MLLT10	1	Alive	No	0	<10	White	Not Hispanic or Latino	AAML0531	Diagnosis	No	No	46,XX,ins(10;11)(p12;q23q13)[20]	Validation,TMA			Standard Risk	5.46301	MLL	Arm A	1.64384	1	1	Negative	<30		Train Sample	GSE124413	High	1	AML with t(v;11q23); KMT2A-r	AML with t(v;11q23); KMT2A-r	0-5	Acute myeloid leukemia (AML)	Negative or Unknown	AML with t(v;11q23); KMT2A-r
201005010158_R05C01	-28.2484	23.7385	-12.0098	12.2988	17.727	2.21845	-16.3908	Male	PASSSI	1.45205		198.8	91	KMT2A-MLLT10,KMT2A-MLLT10	1	Dead	No	1	<10	Pacific Islander	Hispanic or Latino	AAML0531	Diagnosis	No	No	46,XY,cryp ins(10;11)(p12;q23q23)	Discovery,Validation,TMA		M5	Standard Risk	1.95068	MLL	Arm B	1.26575	1	1	Negative	≥30		Train Sample	GSE124413	High	1	AML with t(v;11q23); KMT2A-r	AML with t(v;11q23); KMT2A-r	0-5	Acute myeloid leukemia (AML)	Negative or Unknown	AML with t(v;11q23); KMT2A-r
201005010158_R06C01	-3.72568	3.61411	-14.5444	-7.74171	-15.7635	7.11213	19.5222	Female	PARMZF	8.66575		200.1	90	CBFB-MYH11,CBFB-MYH11	1	Alive	No	0	<10	White	Not Hispanic or Latino	AAML0531	Diagnosis	No	No	46,XX,inv(16)(p13.1q22)[20]	Discovery,Validation,TMA		M4	Low Risk	6.00822	inv(16)	Arm A	0.805479	1	1	Negative	≥30		Train Sample	GSE124413	Low	0	AML with inv(16); t(16;16); CBFB::MYH11	AML with inv(16); t(16;16); CBFB::MYH11	5-13	Acute myeloid leukemia (AML)	Negative or Unknown	AML with inv(16); t(16;16); CBFB::MYH11
201005010158_R07C01	-3.13499	-12.2716	5.80508	-12.7462	1.92404	11.1102	8.64282	Female	PASTPU	16.211		6.2	65		0	Alive	No	0	≥10	White	Not Hispanic or Latino	AAML0531	Diagnosis	Yes	No	46,XX[20]	Validation		M2	Low Risk	5.40274	Normal	Arm A	5.40274	0	0	Negative	<30		Train Sample	GSE124413	Low	0	AML with mutated CEBPA	AML with mutated CEBPA	13-39	Acute myeloid leukemia (AML)	Negative or Unknown	AML with mutated CEBPA
201005010158_R08C01	1.74487	40.0717	8.93762	15.889	-11.7341	-13.6942	11.0808	Male	PAPVDV	6.35068		11.4	35.6	RUNX1-RUNX1T1,RUNX1-RUNX1T1	0	Alive	No	0	<10	White	Not Hispanic or Latino	AAML0531	Diagnosis	No	No	46,XY,t(2;21;8)(p21;q22;q22)[20]	Discovery,Validation,TMA		M2	Low Risk	7.36438	t(8;21)	Arm B	7.36438	0	0	Negative	<30		Train Sample	GSE124413	Low	0	AML with t(8;21); RUNX1::RUNX1T1	AML with t(8;21); RUNX1::RUNX1T1	5-13	Acute myeloid leukemia (AML)	Negative or Unknown	AML with t(8;21); RUNX1::RUNX1T1
201005010159_R02C01	-27.518	-23.3589	-13.094	-16.8071	20.5177	12.2309	-0.59438		RO02205						0	Alive		0				BM normal AAML0531	Bone Marrow Normal (GSE124413)								10			10	0	0				Train Sample	GSE124413			Otherwise-Normal Control	Otherwise-Normal Control		Otherwise-Normal (Control)	Negative or Unknown	Otherwise-Normal Control
201005010159_R03C01	-25.6648	-23.4676	-12.6492	-16.6572	18.9872	12.4263	-0.257809		RO02297						0	Alive		0				BM normal AAML0531	Bone Marrow Normal (GSE124413)								10			10	0	0				Train Sample	GSE124413			Otherwise-Normal Control	Otherwise-Normal Control		Otherwise-Normal (Control)	Negative or Unknown	Otherwise-Normal Control
201005010159_R04C01	-27.083	-25.2905	-12.241	-17.8528	19.7588	12.6224	-1.70482		RO02356						0	Alive		0				BM normal AAML0531	Bone Marrow Normal (GSE124413)								10			10	0	0				Train Sample	GSE124413			Otherwise-Normal Control	Otherwise-Normal Control		Otherwise-Normal (Control)	Negative or Unknown	Otherwise-Normal Control
201005010159_R05C01	-27.8565	-25.8133	-12.207	-18.2804	20.3642	12.6429	-2.25188		RO02361B						0	Alive		0				BM normal AAML0531	Bone Marrow Normal (GSE124413)								10			10	0	0				Train Sample	GSE124413			Otherwise-Normal Control	Otherwise-Normal Control		Otherwise-Normal (Control)	Negative or Unknown	Otherwise-Normal Control
201005010159_R06C01	-28.0102	-25.8302	-12.2374	-18.3129	20.5088	12.6292	-2.30574		RO02379						0	Alive		0				BM normal AAML0531	Bone Marrow Normal (GSE124413)								10			10	0	0				Train Sample	GSE124413			Otherwise-Normal Control	Otherwise-Normal Control		Otherwise-Normal (Control)	Negative or Unknown	Otherwise-Normal Control
201005010159_R07C01	-27.4077	-24.3566	-12.6949	-17.3501	20.2541	12.4146	-1.18431		RO02380						0	Alive		0				BM normal AAML0531	Bone Marrow Normal (GSE124413)								10			10	0	0				Train Sample	GSE124413			Otherwise-Normal Control	Otherwise-Normal Control		Otherwise-Normal (Control)	Negative or Unknown	Otherwise-Normal Control
201005010159_R08C01	-27.9919	-26.197	-12.0792	-18.5255	20.3967	12.7019	-2.53602		RO02391A						0	Alive		0				BM normal AAML0531	Bone Marrow Normal (GSE124413)								10			10	0	0				Train Sample	GSE124413			Otherwise-Normal Control	Otherwise-Normal Control		Otherwise-Normal (Control)	Negative or Unknown	Otherwise-Normal Control
201101a2-5971-43a0-8f77-5feff5cfe27b_noid	-12.5346	17.1919	14.4644	-2.29179	1.25726	-16.3974	-11.9637	Male	TCGA-AB-2967	58		19.9	58			Alive		0		White		TCGA AML	Diagnosis	No	Yes	46, XY[18]	AML with Normal Karyotype	10	M4	Standard Risk	4.70833	Normal Karyotype								Train Sample	GDC_TCGA-AML			AML with mutated NPM1	AML with mutated NPM1	39-60	Acute myeloid leukemia (AML)	Negative or Unknown	AML with mutated NPM1
201114530010_R06C01	-26.392	22.8002	-12.6056	12.4141	16.0142	1.08653	-16.7372		AML1													Beat AML Consortium	Diagnosis																	Train Sample	GSE159907							Negative or Unknown
201114530028_R08C01	-29.3083	23.9623	-12.4763	11.0857	17.9558	2.6507	-15.2804		AML2													Beat AML Consortium	Diagnosis																	Train Sample	GSE159907							Negative or Unknown
201114530033_R05C01	-27.8851	21.8318	-12.4127	13.1815	16.2488	2.84171	-16.5479		AML4													Beat AML Consortium	Diagnosis																	Train Sample	GSE159907							Negative or Unknown
201233650024_R01C01	21.1863	4.90727	15.1403	3.67927	15.2908	13.984	13.8508		T-ALL_sample_417	29												French GRAALL 2003–2005	Diagnosis				T-ALL													Train Sample	GSE147667			T-ALL NOS	T-ALL NOS	13-39	Acute lymphoblastic leukemia (ALL)	Negative or Unknown
201233650024_R02C01	-25.9767	7.11126	-7.7378	-4.3498	21.846	-16.8793	-27.2216		T-ALL_sample_437	17.4												French GRAALL 2003–2005	Diagnosis				T-ALL													Train Sample	GSE147667			T-ALL NOS	T-ALL NOS	13-39	Acute lymphoblastic leukemia (ALL)	Negative or Unknown
201233650024_R03C01	-27.4353	-9.02512	-6.53649	-18.4562	1.52475	-20.4242	14.6278		T-ALL_sample_550	24.8												French GRAALL 2003–2005	Diagnosis				T-ALL													Train Sample	GSE147667			T-ALL NOS	T-ALL NOS	13-39	Acute lymphoblastic leukemia (ALL)	Negative or Unknown
201233650024_R04C01	-27.5316	-9.17998	-6.3753	-18.3911	1.67618	-20.3724	14.6062		T-ALL_sample_567	28.6												French GRAALL 2003–2005	Diagnosis				T-ALL													Train Sample	GSE147667			T-ALL NOS	T-ALL NOS	13-39	Acute lymphoblastic leukemia (ALL)	Negative or Unknown
201233650024_R05C01	21.3503	4.98773	15.4049	3.66005	14.8358	13.7828	14.0643		T-ALL_sample_597	37.2												French GRAALL 2003–2005	Diagnosis				T-ALL													Train Sample	GSE147667			T-ALL NOS	T-ALL NOS	13-39	Acute lymphoblastic leukemia (ALL)	Negative or Unknown
201233650024_R06C01	34.6696	3.61632	14.6229	3.71265	16.1282	14.3032	13.4322		T-ALL_sample_469	33.1												French GRAALL 2003–2005	Diagnosis				T-ALL													Train Sample	GSE147667			T-ALL NOS	T-ALL NOS	13-39	Acute lymphoblastic leukemia (ALL)	Negative or Unknown
201233650050_R01C01	21.0418	4.86674	15.4103	3.63692	14.8499	13.82	14.0531		T-ALL_sample_691	24.5												French GRAALL 2003–2005	Diagnosis				T-ALL													Train Sample	GSE147667			T-ALL NOS	T-ALL NOS	13-39	Acute lymphoblastic leukemia (ALL)	Negative or Unknown
201233650050_R02C01	20.2308	4.2175	14.8848	3.67384	16.0805	14.5258	13.6159		T-ALL_sample_702	18.9												French GRAALL 2003–2005	Diagnosis				T-ALL													Train Sample	GSE147667			T-ALL NOS	T-ALL NOS	13-39	Acute lymphoblastic leukemia (ALL)	Negative or Unknown
201233650050_R03C01	25.3956	5.41799	15.97	5.051	12.1557	10.5875	15.3779		T-ALL_sample_723	20.1												French GRAALL 2003–2005	Diagnosis				T-ALL													Train Sample	GSE147667			T-ALL NOS	T-ALL NOS	13-39	Acute lymphoblastic leukemia (ALL)	Negative or Unknown
201233650050_R04C01	-5.21372	-9.34034	3.33824	-12.4385	2.26063	11.9632	8.72528		T-ALL_sample_726	44.3												French GRAALL 2003–2005	Diagnosis				T-ALL													Train Sample	GSE147667			T-ALL NOS	T-ALL NOS	39-60	Acute lymphoblastic leukemia (ALL)	Negative or Unknown
201233650050_R05C01	24.7714	5.94592	15.6413	4.56473	12.3335	10.8784	14.8878		T-ALL_sample_727	19.3												French GRAALL 2003–2005	Diagnosis				T-ALL													Train Sample	GSE147667			T-ALL NOS	T-ALL NOS	13-39	Acute lymphoblastic leukemia (ALL)	Negative or Unknown
201233650050_R06C01	33.4374	2.49016	13.1538	3.97674	17.645	14.3119	12.3873		T-ALL_sample_728	44.4												French GRAALL 2003–2005	Diagnosis				T-ALL													Train Sample	GSE147667			T-ALL NOS	T-ALL NOS	39-60	Acute lymphoblastic leukemia (ALL)	Negative or Unknown
201233650050_R07C01	-14.9656	30.3413	-14.6704	16.3177	-3.60075	8.56864	16.0146		T-ALL_sample_730	36.4												French GRAALL 2003–2005	Diagnosis				T-ALL													Train Sample	GSE147667			T-ALL NOS	T-ALL NOS	13-39	Acute lymphoblastic leukemia (ALL)	Negative or Unknown
201233650050_R08C01	-16.8084	-8.29319	-6.11299	-17.2039	2.243	-20.1656	14.4355		T-ALL_sample_733	42.5												French GRAALL 2003–2005	Diagnosis				T-ALL													Train Sample	GSE147667			T-ALL NOS	T-ALL NOS	39-60	Acute lymphoblastic leukemia (ALL)	Negative or Unknown
201233650075_R01C01	-25.9914	7.11668	-7.73838	-4.34966	21.8446	-16.8797	-27.2215		T-ALL_sample_GEN_EE	40.5												French GRAALL 2003–2005	Diagnosis				T-ALL													Train Sample	GSE147667			T-ALL NOS	T-ALL NOS	39-60	Acute lymphoblastic leukemia (ALL)	Negative or Unknown
201233650075_R02C01	21.8851	6.28619	14.3875	3.85967	14.6831	12.5949	13.4263		T-ALL_sample_CON_NI	22.3												French GRAALL 2003–2005	Diagnosis				T-ALL													Train Sample	GSE147667			T-ALL NOS	T-ALL NOS	13-39	Acute lymphoblastic leukemia (ALL)	Negative or Unknown
201233650075_R03C01	24.0158	8.01248	15.0896	2.64739	11.3689	11.1164	13.562		T-ALL_sample_DUB_GL	19.3												French GRAALL 2003–2005	Diagnosis				T-ALL													Train Sample	GSE147667			T-ALL NOS	T-ALL NOS	13-39	Acute lymphoblastic leukemia (ALL)	Negative or Unknown
201233650075_R04C01	-27.7085	-9.15881	-6.07306	-18.2208	1.97036	-20.2707	14.5582		T-ALL_sample_MOL_JU	29.9												French GRAALL 2003–2005	Diagnosis				T-ALL													Train Sample	GSE147667			T-ALL NOS	T-ALL NOS	13-39	Acute lymphoblastic leukemia (ALL)	Negative or Unknown
201233650075_R05C01	24.4802	5.95913	15.4549	4.52062	12.617	11.0165	14.7218		T-ALL_sample_POT_EL	20.9												French GRAALL 2003–2005	Diagnosis				T-ALL													Train Sample	GSE147667			T-ALL NOS	T-ALL NOS	13-39	Acute lymphoblastic leukemia (ALL)	Negative or Unknown
201233650075_R06C01	24.3205	5.83272	15.5694	4.50797	12.6819	11.1849	14.7785		T-ALL_sample_RAD_MI	23.8												French GRAALL 2003–2005	Diagnosis				T-ALL													Train Sample	GSE147667			T-ALL NOS	T-ALL NOS	13-39	Acute lymphoblastic leukemia (ALL)	Negative or Unknown
201233760043_R02C01	23.2967	5.57575	15.5748	4.15877	13.2531	12.0136	14.541		T-ALL_sample_243	16.4												French GRAALL 2003–2005	Diagnosis				T-ALL													Train Sample	GSE147667			T-ALL NOS	T-ALL NOS	13-39	Acute lymphoblastic leukemia (ALL)	Negative or Unknown
201233760043_R03C01	21.4488	5.88152	14.7146	3.7956	14.8009	13.0277	13.6158		T-ALL_sample_255	26.5												French GRAALL 2003–2005	Diagnosis				T-ALL													Train Sample	GSE147667			T-ALL NOS	T-ALL NOS	13-39	Acute lymphoblastic leukemia (ALL)	Negative or Unknown
201233760043_R04C01	34.1394	2.38546	13.8048	3.87044	15.8871	13.2447	12.9221		T-ALL_sample_256	23.1												French GRAALL 2003–2005	Diagnosis				T-ALL													Train Sample	GSE147667			T-ALL NOS	T-ALL NOS	13-39	Acute lymphoblastic leukemia (ALL)	Negative or Unknown
201233760043_R05C01	-4.27798	-10.4467	3.79475	-12.4766	2.07518	11.9658	8.66827		T-ALL_sample_366	28												French GRAALL 2003–2005	Diagnosis				T-ALL													Train Sample	GSE147667			T-ALL NOS	T-ALL NOS	13-39	Acute lymphoblastic leukemia (ALL)	Negative or Unknown
201233760043_R07C01	-4.3646	-10.336	3.78307	-12.4496	2.07892	11.9576	8.63664		T-ALL_sample_381	42.7												French GRAALL 2003–2005	Diagnosis				T-ALL													Train Sample	GSE147667			T-ALL NOS	T-ALL NOS	39-60	Acute lymphoblastic leukemia (ALL)	Negative or Unknown
201233760043_R08C01	-4.56357	-10.1097	3.57618	-12.279	2.07701	12.035	8.50639		T-ALL_sample_383	39.2												French GRAALL 2003–2005	Diagnosis				T-ALL													Train Sample	GSE147667			T-ALL NOS	T-ALL NOS	39-60	Acute lymphoblastic leukemia (ALL)	Negative or Unknown
201233760070_R01C01	24.491	6.95629	15.2825	3.78469	12.0882	10.9899	14.272		T-ALL_sample_592	30.5												French GRAALL 2003–2005	Diagnosis				T-ALL													Train Sample	GSE147667			T-ALL NOS	T-ALL NOS	13-39	Acute lymphoblastic leukemia (ALL)	Negative or Unknown
201233760070_R02C01	20.4121	4.35831	14.8189	3.62786	16.1085	14.5415	13.5376		T-ALL_sample_593	27.5												French GRAALL 2003–2005	Diagnosis				T-ALL													Train Sample	GSE147667			T-ALL NOS	T-ALL NOS	13-39	Acute lymphoblastic leukemia (ALL)	Negative or Unknown
201233760070_R03C01	-6.70091	-8.84735	-5.0437	13.2975	10.36	0.263624	12.2243		T-ALL_sample_595	27.9												French GRAALL 2003–2005	Diagnosis				T-ALL													Train Sample	GSE147667			T-ALL NOS	T-ALL NOS	13-39	Acute lymphoblastic leukemia (ALL)	Negative or Unknown
201233760070_R04C01	23.891	6.26894	15.3858	4.04019	12.6816	11.417	14.4		T-ALL_sample_600	48.5												French GRAALL 2003–2005	Diagnosis				T-ALL													Train Sample	GSE147667			T-ALL NOS	T-ALL NOS	39-60	Acute lymphoblastic leukemia (ALL)	Negative or Unknown
201233760070_R05C01	33.4191	2.65749	13.2449	3.96472	17.5488	14.3128	12.4611		T-ALL_sample_607	37.1												French GRAALL 2003–2005	Diagnosis				T-ALL													Train Sample	GSE147667			T-ALL NOS	T-ALL NOS	13-39	Acute lymphoblastic leukemia (ALL)	Negative or Unknown
201233760070_R06C01	-26.0008	7.10139	-7.73752	-4.35069	21.8453	-16.8802	-27.2206		T-ALL_sample_616	49.4												French GRAALL 2003–2005	Diagnosis				T-ALL													Train Sample	GSE147667			T-ALL NOS	T-ALL NOS	39-60	Acute lymphoblastic leukemia (ALL)	Negative or Unknown
201233760070_R07C01	-27.1799	-8.53822	-6.89132	-18.1558	1.32934	-20.4905	14.6227		T-ALL_sample_617	18.3												French GRAALL 2003–2005	Diagnosis				T-ALL													Train Sample	GSE147667			T-ALL NOS	T-ALL NOS	13-39	Acute lymphoblastic leukemia (ALL)	Negative or Unknown
201233760070_R08C01	-5.47068	-8.30206	-5.38478	13.3053	10.3081	-0.051018	13.1383		T-ALL_sample_622	27.6												French GRAALL 2003–2005	Diagnosis				T-ALL													Train Sample	GSE147667			T-ALL NOS	T-ALL NOS	13-39	Acute lymphoblastic leukemia (ALL)	Negative or Unknown
201233760071_R01C01	1.59908	-11.0261	15.0342	0.0949973	9.37801	11.4719	12.6687		T-ALL_sample_569	23.6												French GRAALL 2003–2005	Diagnosis				T-ALL													Train Sample	GSE147667			T-ALL NOS	T-ALL NOS	13-39	Acute lymphoblastic leukemia (ALL)	Negative or Unknown
201233760071_R02C01	24.2469	6.23601	15.4184	4.2294	12.5534	11.1689	14.5336		T-ALL_sample_571	35												French GRAALL 2003–2005	Diagnosis				T-ALL													Train Sample	GSE147667			T-ALL NOS	T-ALL NOS	13-39	Acute lymphoblastic leukemia (ALL)	Negative or Unknown
201233760071_R03C01	-6.40935	-8.92572	-5.12466	13.3002	10.3446	0.205002	12.3876		T-ALL_sample_573	22.6												French GRAALL 2003–2005	Diagnosis				T-ALL													Train Sample	GSE147667			T-ALL NOS	T-ALL NOS	13-39	Acute lymphoblastic leukemia (ALL)	Negative or Unknown
201233760071_R04C01	24.7556	5.40903	15.8445	4.81043	12.5259	11.023	15.143		T-ALL_sample_583	34.6												French GRAALL 2003–2005	Diagnosis				T-ALL													Train Sample	GSE147667			T-ALL NOS	T-ALL NOS	13-39	Acute lymphoblastic leukemia (ALL)	Negative or Unknown
201233760071_R05C01	-27.9903	-8.75894	-6.3833	-17.8136	1.84277	-20.3114	14.5364		T-ALL_sample_585	23.4												French GRAALL 2003–2005	Diagnosis				T-ALL													Train Sample	GSE147667			T-ALL NOS	T-ALL NOS	13-39	Acute lymphoblastic leukemia (ALL)	Negative or Unknown
201233760071_R06C01	-28.3318	-8.74499	-6.04884	-17.3919	2.23817	-20.1729	14.4547		T-ALL_sample_586	19.2												French GRAALL 2003–2005	Diagnosis				T-ALL													Train Sample	GSE147667			T-ALL NOS	T-ALL NOS	13-39	Acute lymphoblastic leukemia (ALL)	Negative or Unknown
201233760071_R07C01	-27.4566	-9.0068	-6.49186	-18.3626	1.58988	-20.4025	14.6136		T-ALL_sample_587	29												French GRAALL 2003–2005	Diagnosis				T-ALL													Train Sample	GSE147667			T-ALL NOS	T-ALL NOS	13-39	Acute lymphoblastic leukemia (ALL)	Negative or Unknown
201233760071_R08C01	24.7603	8.68197	14.4815	2.5997	11.3011	10.5132	13.4527		T-ALL_sample_590	19.9												French GRAALL 2003–2005	Diagnosis				T-ALL													Train Sample	GSE147667			T-ALL NOS	T-ALL NOS	13-39	Acute lymphoblastic leukemia (ALL)	Negative or Unknown
201233760083_R01C01	22.4569	5.62996	15.3135	3.91274	13.7936	12.5082	14.19		T-ALL_sample_624	30												French GRAALL 2003–2005	Diagnosis				T-ALL													Train Sample	GSE147667			T-ALL NOS	T-ALL NOS	13-39	Acute lymphoblastic leukemia (ALL)	Negative or Unknown
201233760083_R02C01	-27.5654	-9.15263	-6.32582	-18.3728	1.72092	-20.3571	14.6003		T-ALL_sample_626	19.8												French GRAALL 2003–2005	Diagnosis				T-ALL													Train Sample	GSE147667			T-ALL NOS	T-ALL NOS	13-39	Acute lymphoblastic leukemia (ALL)	Negative or Unknown
201233760083_R03C01	24.7568	5.63659	15.7436	4.73302	12.4556	10.9373	15.0331		T-ALL_sample_628	29.6												French GRAALL 2003–2005	Diagnosis				T-ALL													Train Sample	GSE147667			T-ALL NOS	T-ALL NOS	13-39	Acute lymphoblastic leukemia (ALL)	Negative or Unknown
201233760083_R04C01	-25.9754	7.11398	-7.73789	-4.34967	21.845	-16.8798	-27.2212		T-ALL_sample_629	53.9												French GRAALL 2003–2005	Diagnosis				T-ALL													Train Sample	GSE147667			T-ALL NOS	T-ALL NOS	39-60	Acute lymphoblastic leukemia (ALL)	Negative or Unknown
201233760083_R05C01	-27.471	-8.83543	-6.56791	-18.2104	1.57576	-20.4062	14.6016		T-ALL_sample_642	21.3												French GRAALL 2003–2005	Diagnosis				T-ALL													Train Sample	GSE147667			T-ALL NOS	T-ALL NOS	13-39	Acute lymphoblastic leukemia (ALL)	Negative or Unknown
201233760083_R06C01	24.0082	5.98511	15.5336	4.22942	12.7456	11.4462	14.5842		T-ALL_sample_649	37.2												French GRAALL 2003–2005	Diagnosis				T-ALL													Train Sample	GSE147667			T-ALL NOS	T-ALL NOS	13-39	Acute lymphoblastic leukemia (ALL)	Negative or Unknown
201233760083_R07C01	22.9798	6.61166	14.7443	3.75697	13.5642	11.9371	13.7264		T-ALL_sample_655	37.1												French GRAALL 2003–2005	Diagnosis				T-ALL													Train Sample	GSE147667			T-ALL NOS	T-ALL NOS	13-39	Acute lymphoblastic leukemia (ALL)	Negative or Unknown
201233760083_R08C01	24.154	6.04423	15.5197	4.29751	12.6742	11.3118	14.6154		T-ALL_sample_661	35.7												French GRAALL 2003–2005	Diagnosis				T-ALL													Train Sample	GSE147667			T-ALL NOS	T-ALL NOS	13-39	Acute lymphoblastic leukemia (ALL)	Negative or Unknown
201233760104_R01C01	0.870262	-9.73677	15.0753	2.56111	11.2261	11.0355	13.5435		T-ALL_sample_666	19.8												French GRAALL 2003–2005	Diagnosis				T-ALL													Train Sample	GSE147667			T-ALL NOS	T-ALL NOS	13-39	Acute lymphoblastic leukemia (ALL)	Negative or Unknown
201233760104_R02C01	-25.9688	7.09601	-7.73727	-4.3517	21.847	-16.8815	-27.2223		T-ALL_sample_674	19.7												French GRAALL 2003–2005	Diagnosis				T-ALL													Train Sample	GSE147667			T-ALL NOS	T-ALL NOS	13-39	Acute lymphoblastic leukemia (ALL)	Negative or Unknown
201233760104_R03C01	33.4816	2.31707	13.1456	3.97435	17.5959	14.252	12.377		T-ALL_sample_676	23.4												French GRAALL 2003–2005	Diagnosis				T-ALL													Train Sample	GSE147667			T-ALL NOS	T-ALL NOS	13-39	Acute lymphoblastic leukemia (ALL)	Negative or Unknown
201233760104_R04C01	0.478086	-10.6419	15.0681	-0.258092	9.16453	11.6382	12.6252		T-ALL_sample_677	42.8												French GRAALL 2003–2005	Diagnosis				T-ALL													Train Sample	GSE147667			T-ALL NOS	T-ALL NOS	39-60	Acute lymphoblastic leukemia (ALL)	Negative or Unknown
201233760104_R05C01	24.9651	6.23253	15.5468	4.46015	12.1012	10.6726	14.8111		T-ALL_sample_679	57.2												French GRAALL 2003–2005	Diagnosis				T-ALL													Train Sample	GSE147667			T-ALL NOS	T-ALL NOS	39-60	Acute lymphoblastic leukemia (ALL)	Negative or Unknown
201233760104_R06C01	-27.1999	-8.26691	-7.03396	-17.9048	1.29037	-20.5033	14.6059		T-ALL_sample_680	27.4												French GRAALL 2003–2005	Diagnosis				T-ALL													Train Sample	GSE147667			T-ALL NOS	T-ALL NOS	13-39	Acute lymphoblastic leukemia (ALL)	Negative or Unknown
201233760104_R07C01	33.4488	2.78207	13.2967	3.95529	17.4062	14.2359	12.5087		T-ALL_sample_689	36.3												French GRAALL 2003–2005	Diagnosis				T-ALL													Train Sample	GSE147667			T-ALL NOS	T-ALL NOS	13-39	Acute lymphoblastic leukemia (ALL)	Negative or Unknown
201233760104_R08C01	21.0736	4.99097	15.4022	3.66158	14.7423	13.6873	14.0591		T-ALL_sample_690	26.7												French GRAALL 2003–2005	Diagnosis				T-ALL													Train Sample	GSE147667			T-ALL NOS	T-ALL NOS	13-39	Acute lymphoblastic leukemia (ALL)	Negative or Unknown
201233760122_R01C01	23.8619	7.86985	14.7876	2.85936	12.0863	11.3423	13.4733		T-ALL_sample_515	32.8												French GRAALL 2003–2005	Diagnosis				T-ALL													Train Sample	GSE147667			T-ALL NOS	T-ALL NOS	13-39	Acute lymphoblastic leukemia (ALL)	Negative or Unknown
201233760122_R02C01	33.6611	2.81353	13.3887	3.94013	17.3442	14.2566	12.5673		T-ALL_sample_523	36.5												French GRAALL 2003–2005	Diagnosis				T-ALL													Train Sample	GSE147667			T-ALL NOS	T-ALL NOS	13-39	Acute lymphoblastic leukemia (ALL)	Negative or Unknown
201233760122_R03C01	-25.9745	7.10759	-7.73767	-4.35017	21.8468	-16.8799	-27.2224		T-ALL_sample_548	40.9												French GRAALL 2003–2005	Diagnosis				T-ALL													Train Sample	GSE147667			T-ALL NOS	T-ALL NOS	39-60	Acute lymphoblastic leukemia (ALL)	Negative or Unknown
201233760122_R04C01	33.572	2.71761	13.2919	3.95758	17.4719	14.2872	12.5002		T-ALL_sample_551	30.4												French GRAALL 2003–2005	Diagnosis				T-ALL													Train Sample	GSE147667			T-ALL NOS	T-ALL NOS	13-39	Acute lymphoblastic leukemia (ALL)	Negative or Unknown
201233760122_R05C01	22.5129	6.29278	14.8085	3.81836	13.9463	12.2923	13.77		T-ALL_sample_552	29.2												French GRAALL 2003–2005	Diagnosis				T-ALL													Train Sample	GSE147667			T-ALL NOS	T-ALL NOS	13-39	Acute lymphoblastic leukemia (ALL)	Negative or Unknown
201233760122_R06C01	-25.973	7.09399	-7.73723	-4.35093	21.8459	-16.8812	-27.2215		T-ALL_sample_554	49.7												French GRAALL 2003–2005	Diagnosis				T-ALL													Train Sample	GSE147667			T-ALL NOS	T-ALL NOS	39-60	Acute lymphoblastic leukemia (ALL)	Negative or Unknown
201233760122_R07C01	-27.7336	-9.05665	-6.28111	-18.1694	1.81832	-20.3222	14.5708		T-ALL_sample_557	21.2												French GRAALL 2003–2005	Diagnosis				T-ALL													Train Sample	GSE147667			T-ALL NOS	T-ALL NOS	13-39	Acute lymphoblastic leukemia (ALL)	Negative or Unknown
201233760122_R08C01	-27.8743	-9.03048	-6.23119	-18.1099	1.87516	-20.3024	14.5589		T-ALL_sample_558	16.6												French GRAALL 2003–2005	Diagnosis				T-ALL													Train Sample	GSE147667			T-ALL NOS	T-ALL NOS	13-39	Acute lymphoblastic leukemia (ALL)	Negative or Unknown
201233760134_R01C01	33.6978	3.20074	14.1241	3.79849	16.6444	14.3262	13.0798		T-ALL_sample_389	26.9												French GRAALL 2003–2005	Diagnosis				T-ALL													Train Sample	GSE147667			T-ALL NOS	T-ALL NOS	13-39	Acute lymphoblastic leukemia (ALL)	Negative or Unknown
201233760134_R02C01	-28.4614	-8.9753	-5.85894	-17.6402	2.31732	-20.1488	14.4681		T-ALL_sample_409	25.3												French GRAALL 2003–2005	Diagnosis				T-ALL													Train Sample	GSE147667			T-ALL NOS	T-ALL NOS	13-39	Acute lymphoblastic leukemia (ALL)	Negative or Unknown
201233760134_R03C01	24.0217	6.95978	15.3862	3.55867	12.1054	11.2935	14.1543		T-ALL_sample_415	20.6												French GRAALL 2003–2005	Diagnosis				T-ALL													Train Sample	GSE147667			T-ALL NOS	T-ALL NOS	13-39	Acute lymphoblastic leukemia (ALL)	Negative or Unknown
201233760134_R04C01	-27.2703	-8.61466	-6.81055	-18.1075	1.40779	-20.4625	14.6098		T-ALL_sample_420	32.5												French GRAALL 2003–2005	Diagnosis				T-ALL													Train Sample	GSE147667			T-ALL NOS	T-ALL NOS	13-39	Acute lymphoblastic leukemia (ALL)	Negative or Unknown
201233760134_R05C01	-16.4444	-9.87799	-5.8129	-17.206	2.48415	-20.0868	14.4108		T-ALL_sample_421	23.8												French GRAALL 2003–2005	Diagnosis				T-ALL													Train Sample	GSE147667			T-ALL NOS	T-ALL NOS	13-39	Acute lymphoblastic leukemia (ALL)	Negative or Unknown
201233760134_R06C01	-27.7302	-8.49278	-6.56324	-17.6836	1.73567	-20.3478	14.5365		T-ALL_sample_428	17.5												French GRAALL 2003–2005	Diagnosis				T-ALL													Train Sample	GSE147667			T-ALL NOS	T-ALL NOS	13-39	Acute lymphoblastic leukemia (ALL)	Negative or Unknown
201233760134_R07C01	20.4633	4.42905	15.1782	3.58224	15.6693	14.4713	13.8087		T-ALL_sample_464	27.3												French GRAALL 2003–2005	Diagnosis				T-ALL													Train Sample	GSE147667			T-ALL NOS	T-ALL NOS	13-39	Acute lymphoblastic leukemia (ALL)	Negative or Unknown
201233760134_R08C01	21.694	5.08379	15.512	3.80742	14.423	13.3519	14.2342		T-ALL_sample_465	23.4												French GRAALL 2003–2005	Diagnosis				T-ALL													Train Sample	GSE147667			T-ALL NOS	T-ALL NOS	13-39	Acute lymphoblastic leukemia (ALL)	Negative or Unknown
201233760140_R01C01	-27.4189	-8.96877	-6.56042	-18.3883	1.52518	-20.4235	14.6213		T-ALL_sample_466	34.3												French GRAALL 2003–2005	Diagnosis				T-ALL													Train Sample	GSE147667			T-ALL NOS	T-ALL NOS	13-39	Acute lymphoblastic leukemia (ALL)	Negative or Unknown
201233760140_R02C01	21.1624	5.00475	15.3283	3.71368	14.8241	13.6566	14.0267		T-ALL_sample_470	20												French GRAALL 2003–2005	Diagnosis				T-ALL													Train Sample	GSE147667			T-ALL NOS	T-ALL NOS	13-39	Acute lymphoblastic leukemia (ALL)	Negative or Unknown
201233760140_R03C01	1.38585	-10.4668	15.0934	0.250521	9.3459	11.346	12.6727		T-ALL_sample_480	40.8												French GRAALL 2003–2005	Diagnosis				T-ALL													Train Sample	GSE147667			T-ALL NOS	T-ALL NOS	39-60	Acute lymphoblastic leukemia (ALL)	Negative or Unknown
201233760140_R04C01	-27.2446	-8.98772	-6.65554	-18.526	1.40762	-20.4654	14.6473		T-ALL_sample_481	23.4												French GRAALL 2003–2005	Diagnosis				T-ALL													Train Sample	GSE147667			T-ALL NOS	T-ALL NOS	13-39	Acute lymphoblastic leukemia (ALL)	Negative or Unknown
201233760140_R05C01	-27.3801	-9.31441	-6.39891	-18.7765	1.5406	-20.4214	14.6556		T-ALL_sample_487	27.1												French GRAALL 2003–2005	Diagnosis				T-ALL													Train Sample	GSE147667			T-ALL NOS	T-ALL NOS	13-39	Acute lymphoblastic leukemia (ALL)	Negative or Unknown
201233760140_R06C01	-27.7656	-8.57351	-6.56751	-17.7827	1.70381	-20.3598	14.5491		T-ALL_sample_491	20.3												French GRAALL 2003–2005	Diagnosis				T-ALL													Train Sample	GSE147667			T-ALL NOS	T-ALL NOS	13-39	Acute lymphoblastic leukemia (ALL)	Negative or Unknown
201233760140_R07C01	24.864	5.77116	15.7672	4.64545	12.3114	10.8974	15.0034		T-ALL_sample_506	35.6												French GRAALL 2003–2005	Diagnosis				T-ALL													Train Sample	GSE147667			T-ALL NOS	T-ALL NOS	13-39	Acute lymphoblastic leukemia (ALL)	Negative or Unknown
201233760140_R08C01	24.7954	5.95505	15.6161	4.59995	12.3496	10.8416	14.892		T-ALL_sample_507	24.8												French GRAALL 2003–2005	Diagnosis				T-ALL													Train Sample	GSE147667			T-ALL NOS	T-ALL NOS	13-39	Acute lymphoblastic leukemia (ALL)	Negative or Unknown
201394350039_R05C01	-26.1814	23.4759	-12.5888	12.358	15.896	0.504901	-16.9338		AML3													Beat AML Consortium	Diagnosis																	Train Sample	GSE159907							Negative or Unknown
201557510013_R02C01	-28.1385	23.5963	-12.0128	12.4648	17.6437	2.15048	-16.5799		AML8													Beat AML Consortium	Diagnosis																	Train Sample	GSE159907							Negative or Unknown
201557510013_R07C01	-25.6462	16.2158	-19.5573	-1.55241	8.82398	-7.94119	-15.8739		AML9													Beat AML Consortium	Diagnosis																	Train Sample	GSE159907							Negative or Unknown
201557510013_R08C01	-25.5624	16.506	-19.4632	-1.13524	9.02656	-7.64792	-15.8911		AML10													Beat AML Consortium	Diagnosis																	Train Sample	GSE159907							Negative or Unknown
201557510053_R05C01	-5.03117	-22.3407	-19.6006	-4.78014	7.06267	-10.5679	-15.7988		AML5													Beat AML Consortium	Diagnosis																	Train Sample	GSE159907							Negative or Unknown
201557510053_R06C01	-7.47724	-23.6063	-20.0324	-2.40831	8.34733	-8.98121	-15.9989		AML6													Beat AML Consortium	Diagnosis																	Train Sample	GSE159907							Negative or Unknown
201557510053_R07C01	-7.37541	-22.7435	-20.3051	-2.9904	8.09245	-9.34105	-15.972		AML7													Beat AML Consortium	Diagnosis																	Train Sample	GSE159907							Negative or Unknown
201858500043_R01C01	-27.1782	23.101	-12.2359	12.8118	16.7276	1.53048	-17.014		AML11													Beat AML Consortium	Diagnosis																	Train Sample	GSE159907							Negative or Unknown
201858500043_R02C01	-31.5866	21.1996	-13.659	11.2083	17.3504	5.81697	-14.2643		AML12													Beat AML Consortium	Diagnosis																	Train Sample	GSE159907							Negative or Unknown
201858500043_R03C01	-27.3548	16.6854	-18.5231	-1.46577	8.95598	-6.83433	-15.4778		AML13													Beat AML Consortium	Diagnosis																	Train Sample	GSE159907							Negative or Unknown
201858500043_R04C01	-26.8204	24.5789	-12.1609	11.0621	17.571	1.02933	-15.7062		AML14													Beat AML Consortium	Diagnosis																	Train Sample	GSE159907							Negative or Unknown
201858500043_R06C01	-5.1625	-22.16	-19.5445	-4.62661	7.14063	-10.4183	-15.7878		AML15													Beat AML Consortium	Diagnosis																	Train Sample	GSE159907							Negative or Unknown
201858500043_R07C01	-7.59597	-22.7511	-20.1933	-2.4815	8.34732	-8.9613	-15.9852		AML16													Beat AML Consortium	Diagnosis																	Train Sample	GSE159907							Negative or Unknown
201858500043_R08C01	-27.414	24.6214	-11.9801	11.4678	17.9381	1.24901	-16.1047		AML17													Beat AML Consortium	Diagnosis																	Train Sample	GSE159907							Negative or Unknown
201858500162_R03C01	3.45281	-24.7356	9.8622	-12.4064	15.0087	13.8453	-12.9237		AML40R													Beat AML Consortium	Relapse																	Train Sample	GSE159907							Negative or Unknown
201858500162_R04C01	-16.6106	9.40908	2.25628	-11.557	3.40568	11.44	8.76096		AML43R													Beat AML Consortium	Relapse																	Train Sample	GSE159907							Negative or Unknown
201858500162_R06C01	-15.1358	30.933	-14.6551	16.6894	-3.69192	8.72162	16.1924		AML37R													Beat AML Consortium	Relapse																	Train Sample	GSE159907							Negative or Unknown
201869690119_R01C01	23.3546	-19.9225	13.5535	-10.1738	2.81401	-10.9695	-18.099		AML34R													Beat AML Consortium	Relapse																	Train Sample	GSE159907							Negative or Unknown
202148010005_R01C01	-14.8314	14.5387	-16.0226	12.8763	-0.637803	-19.1405	9.19129		AML39R													Beat AML Consortium	Relapse																	Train Sample	GSE159907							Negative or Unknown
202148010005_R03C01	-15.5026	14.7334	-15.9906	12.7994	-0.458149	-19.1178	9.01461		AML36R													Beat AML Consortium	Relapse																	Train Sample	GSE159907							Negative or Unknown
202148010005_R06C01	1.93037	-24.4742	9.75774	-12.704	14.5864	13.7114	-11.6781		AML41R													Beat AML Consortium	Relapse																	Train Sample	GSE159907							Negative or Unknown
202148010005_R08C01	-3.68924	-6.12936	1.41538	-13.8138	4.05471	11.6137	10.6914		AML38R													Beat AML Consortium	Relapse																	Train Sample	GSE159907							Negative or Unknown
202148010027_R01C01	-24.99	21.3192	-13.5955	10.8364	15.4401	1.75498	-15.0728		AML18													Beat AML Consortium	Diagnosis																	Train Sample	GSE159907							Negative or Unknown
202148010027_R02C01	-24.9047	22.0597	-13.2493	10.9521	15.761	1.20318	-15.4048		AML19													Beat AML Consortium	Diagnosis																	Train Sample	GSE159907							Negative or Unknown
202148010027_R03C01	-7.53194	-22.4918	-20.608	-3.16668	8.03587	-9.49984	-15.9983		AML20													Beat AML Consortium	Diagnosis																	Train Sample	GSE159907							Negative or Unknown
202148010027_R04C01	-6.82771	-22.6191	-20.2147	-3.48519	7.81795	-9.68961	-15.9349		AML21													Beat AML Consortium	Diagnosis																	Train Sample	GSE159907							Negative or Unknown
202148010027_R06C01	-5.18889	-22.3866	-19.6373	-4.67475	7.12252	-10.4948	-15.8084		AML22													Beat AML Consortium	Diagnosis																	Train Sample	GSE159907							Negative or Unknown
202148010127_R02C01	-25.0455	22.7637	-13.0419	11.4232	15.5917	0.430082	-16.1236		AML23													Beat AML Consortium	Diagnosis																	Train Sample	GSE159907							Negative or Unknown
202148010127_R03C01	-25.8443	25.4894	-11.9741	10.5681	17.7774	-0.269365	-15.851		AML24													Beat AML Consortium	Diagnosis																	Train Sample	GSE159907							Negative or Unknown
202148010127_R04C01	20.6369	-20.1215	11.9529	-10.5721	3.82783	-11.5984	-16.7082		AML25													Beat AML Consortium	Diagnosis																	Train Sample	GSE159907							Negative or Unknown
202148010127_R05C01	-6.42621	-22.6652	-20.0854	-3.55701	7.75953	-9.75912	-15.9266		AML26													Beat AML Consortium	Diagnosis																	Train Sample	GSE159907							Negative or Unknown
202148010127_R06C01	-25.9663	25.3195	-12.0128	10.6886	17.7423	-0.111662	-15.9141		AML27													Beat AML Consortium	Diagnosis																	Train Sample	GSE159907							Negative or Unknown
202148010127_R07C01	-1.4349	-12.8509	7.16515	-13.0731	1.86722	11.5615	8.59976		AML42R													Beat AML Consortium	Relapse																	Train Sample	GSE159907							Negative or Unknown
202148010127_R08C01	-15.1903	30.7275	-14.6685	16.7186	-3.59953	8.79569	15.9703		AML35R													Beat AML Consortium	Relapse																	Train Sample	GSE159907							Negative or Unknown
202242400068_R01C01	-27.2843	18.7537	-14.7729	11.6674	14.6638	4.1341	-15.2874	Female	16-00494	72		104.44	90			Dead		1		White		Beat AML Consortium	Diagnosis	No	Negative	46,XX,t(1;11)(p32;q23)[20]	Therapy-related myeloid neoplasms	94	M5	High Risk	0.405833									Train Sample	GSE159907			MDS-related; secondary myeloid	MDS-related; secondary myeloid	60+	Myelodysplastic syndrome (MDS or MDS-like)	Negative or Unknown	MDS-related; secondary myeloid
202242400068_R02C01	38.2939	-13.7066	14.2204	-8.86864	-14.9401	-17.1793	18.2796	Male	15-00248	61		20.8	64							Other		Beat AML Consortium	Diagnosis	No	Negative	46,XY[20]	AML with mutated CEBPA	47.4		High Risk										Train Sample	GSE159907			AML with mutated CEBPA	AML with mutated CEBPA	60+	Acute myeloid leukemia (AML)	Negative or Unknown	AML with mutated CEBPA
202242400068_R03C01	10.119	-2.33949	-1.40674	-20.9466	-17.0542	-18.66	16.2147	Male	16-00410	62		9.87	90	PML-RARA		Alive		0		White		Beat AML Consortium	Diagnosis	No	Negative	46,XY,t(3;16)(p13;q22),t(13;14)(q32;q24),t(15;17)(q22;q21)[20]	Acute promyelocytic leukaemia with t(15;17)(q22;q12); PML-RARA	53	M3	Low Risk	0.8775									Train Sample	GSE159907			APL with t(15;17); PML::RARA,APL with t(15;17); PML::RARA	APL with t(15;17); PML::RARA	60+	Acute promyelocytic leukemia (APL)	Negative or Unknown	APL with t(15;17); PML::RARA
202242400068_R04C01	1.48154	6.01593	-11.0558	-4.46727	-16.9069	6.22706	18.6309	Male	12-00301	65		20.7		CBFB-MYH11		Dead		1		White		Beat AML Consortium	Diagnosis	No	Negative	46,XY,inv(16)(p13q22)[20]	AML with inv(16)(p13.1q22) or t(16;16)(p13.1;q22); CBFB-MYH11	15	M4	Low Risk	3.52833									Train Sample	GSE159907			AML with inv(16); t(16;16); CBFB::MYH11,AML with inv(16); t(16;16); CBFB::MYH11	AML with inv(16); t(16;16); CBFB::MYH11	60+	Acute myeloid leukemia (AML)	Negative or Unknown	AML with inv(16); t(16;16); CBFB::MYH11
202242400068_R07C01	8.99347	-22.6756	10.3453	-11.3885	15.599	12.4678	-17.9506	Male	12-00127	53		64.3	93			Dead		1		White		Beat AML Consortium	Diagnosis	No	Positive	46,XY[20]	AML with mutated NPM1	99	M1	Low Risk	2.02833									Train Sample	GSE159907			AML with mutated NPM1,AML with mutated NPM1	AML with mutated NPM1	39-60	Acute myeloid leukemia (AML)	Negative or Unknown	AML with mutated NPM1
202242400068_R08C01	-3.67262	39.3465	6.85571	20.411	-10.8287	-12.3303	11.1586	Male	16-00474	50		71.1	70	RUNX1-RUNX1T1		Alive		0		Black or African American		Beat AML Consortium	Diagnosis	No	Negative	46,XY,t(8;21)(q22;q22)[20]	AML with t(8;21)(q22;q22); RUNX1-RUNX1T1	91		Low Risk	1.1625									Train Sample	GSE159907			AML with t(8;21); RUNX1::RUNX1T1	AML with t(8;21); RUNX1::RUNX1T1	39-60	Acute myeloid leukemia (AML)	Negative or Unknown	AML with t(8;21); RUNX1::RUNX1T1
202250790076_R02C01	2.87208	-24.6667	9.81957	-12.5717	14.8153	13.7659	-12.4467	Female	16-00004	82		1.36	50			Dead		1		White		Beat AML Consortium	Diagnosis	No	Negative	46,XX	Therapy-related myeloid neoplasms			Standard Risk	0.735									Train Sample	GSE159907			MDS-related; secondary myeloid	MDS-related; secondary myeloid	60+	Myelodysplastic syndrome (MDS or MDS-like)	Negative or Unknown	MDS-related; secondary myeloid
202250790076_R03C01	1.82124	-25.6438	9.66436	-12.8202	14.6702	14.0559	-11.1765	Female	16-01005	55		10.6	30			Alive		0		White		Beat AML Consortium	Diagnosis	No	Negative	46,XX,del(5)(q22q35)[2]/46,XX,+8,-16,der(17)t(16;17)(p11.2;p11.2)[14]/46,XX[3]	AML with myelodysplasia-related changes	0		High Risk	0.419167									Train Sample	GSE159907			MDS-related; secondary myeloid	MDS-related; secondary myeloid	39-60	Myelodysplastic syndrome (MDS or MDS-like)	Positive	MDS-related; secondary myeloid
202250790076_R04C01	1.85884	6.10992	-10.7586	-4.18668	-16.8564	6.2833	18.466	Male	13-00163	24		13.8	50	CBFB-MYH11		Alive		0		Other		Beat AML Consortium	Diagnosis	No	Negative	47,XY,inv(16)(p13q22),+22[20]	AML with inv(16)(p13.1q22) or t(16;16)(p13.1;q22); CBFB-MYH11	6	M4	Low Risk	1.09667									Train Sample	GSE159907			AML with inv(16); t(16;16); CBFB::MYH11,AML with inv(16); t(16;16); CBFB::MYH11	AML with inv(16); t(16;16); CBFB::MYH11	13-39	Acute myeloid leukemia (AML)	Negative or Unknown	AML with inv(16); t(16;16); CBFB::MYH11
202250790076_R05C01	-1.93722	-13.2151	6.71588	-12.7898	1.5389	11.6655	8.52563	Female	15-00616	68		11.01				Dead		1		White		Beat AML Consortium	Diagnosis	No	Negative	43-45,XX,del(5)(q16q33),der(7)t(7;12)(q11.1;q12)ins(7;?)(q11.1;?),-12,der(21;22)(q10;q10),+mar[cp20]/46,XX[1]	AML with myelodysplasia-related changes	49		High Risk	0.860833									Train Sample	GSE159907			MDS-related; secondary myeloid	MDS-related; secondary myeloid	60+	Myelodysplastic syndrome (MDS or MDS-like)	Negative or Unknown	MDS-related; secondary myeloid
202250790076_R06C01	-14.9671	14.534	-15.9233	12.9161	-0.538165	-19.0167	9.14032	Female	16-01098	44		99.87	64			Alive		0		White		Beat AML Consortium	Diagnosis	No	Positive	45,XX,der(13;14)(q10;q10)?c[20]	AML with mutated NPM1	74		Standard Risk	0.5925									Train Sample	GSE159907			AML with mutated NPM1,AML with mutated NPM1	AML with mutated NPM1	39-60	Acute myeloid leukemia (AML)	Negative or Unknown	AML with mutated NPM1
202250790076_R07C01	10.8414	-1.62717	-1.05529	-21.5851	-17.5499	-18.2148	15.9775	Female	13-00204	65		9.8	72	PML-RARA		Dead		1		White		Beat AML Consortium	Diagnosis	No	Negative	46,X,der(X)add(X)(p22.1)add(X)(q22~24),add(7)(p15),der(15)t(15;17)(q22;q21),der(17)t(15;17)(q22;q21)inv(17)(q21q21)del(17)(q21)[17]/46,XX[3]	Acute promyelocytic leukaemia with t(15;17)(q22;q12); PML-RARA	57	M3	Low Risk	0.0191667									Train Sample	GSE159907			APL with t(15;17); PML::RARA,APL with t(15;17); PML::RARA	APL with t(15;17); PML::RARA	60+	Acute promyelocytic leukemia (APL)	Negative or Unknown	APL with t(15;17); PML::RARA
202250790076_R08C01	-1.32017	39.9066	7.49991	18.6095	-11.5643	-13.0797	10.7887	Male	13-00245	8		19.5	30	RUNX1-RUNX1T1		Alive		0		Asian		Beat AML Consortium	Diagnosis	No	Negative	46,XY,t(8;21)(q22;q22)[5]/46,idem,der(7)t(7;8)(q22;q11.2)[13]/46,XY[2]	AML with t(8;21)(q22;q22); RUNX1-RUNX1T1	17	M2	Low Risk	2.34917									Train Sample	GSE159907			AML with t(8;21); RUNX1::RUNX1T1	AML with t(8;21); RUNX1::RUNX1T1	5-13	Acute myeloid leukemia (AML)	Negative or Unknown	AML with t(8;21); RUNX1::RUNX1T1
202250790092_R01C01	-5.64848	-6.14435	-5.90151	13.1581	9.58346	0.173426	14.6194	Male	13-00544	68		9.5				Dead		1		White		Beat AML Consortium	Diagnosis	No	Negative		Acute myeloid leukaemia, NOS	41		Standard Risk	0.0791667									Train Sample	GSE159907					60+		Negative or Unknown
202250790092_R02C01	-3.82645	38.944	7.0225	20.65	-10.9813	-12.1216	11.1193	Female	13-00146	7		4.8	85	RUNX1-RUNX1T1		Dead		1		White		Beat AML Consortium	Diagnosis	No	Negative	46,XX,t(8;21)(q22;q22)[19]/46,XX[1]	AML with t(8;21)(q22;q22); RUNX1-RUNX1T1	30		Low Risk	0.433333									Train Sample	GSE159907			AML with t(8;21); RUNX1::RUNX1T1	AML with t(8;21); RUNX1::RUNX1T1	5-13	Acute myeloid leukemia (AML)	Negative or Unknown	AML with t(8;21); RUNX1::RUNX1T1
202816900018_R01C01	2.88992	-13.1758	11.8014	-11.913	0.322891	10.7839	7.99764	Female	15-00693	66		14.94	60			Alive		0		White		Beat AML Consortium	Diagnosis	No	Negative	47,XX,+6[6]/46,XX[19]	Acute myeloid leukaemia, NOS			High Risk	2.2975									Train Sample	GSE159907					60+		Negative or Unknown
202816900018_R02C01	-14.3783	9.59005	-15.3579	14.8135	-2.52303	-17.6746	11.6696	Female	15-00813	53		137.54	45			Alive		0		White		Beat AML Consortium	Diagnosis	No	Negative	46,XX[20]	Acute myeloid leukaemia, NOS	50		Standard Risk	0.325833									Train Sample	GSE159907					39-60		Negative or Unknown
202816900018_R03C01	18.7797	-20.2832	11.3382	-11.6524	2.73262	-11.9633	-15.8689	Female	16-00094	37		26.57	95			Alive		0		White		Beat AML Consortium	Diagnosis	No	Negative	46,XX[20]	Acute myeloid leukaemia, NOS	74		High Risk	0.0466667									Train Sample	GSE159907					13-39		Negative or Unknown
202816900018_R04C01	2.69359	-18.2053	11.4651	-14.0683	-0.0973215	11.3957	6.50595	Male	16-01223	73		24.23	83			Dead		1		White		Beat AML Consortium	Diagnosis	No	Negative	46,XY[20]	Acute myeloid leukaemia, NOS	59		Standard Risk	0.085									Train Sample	GSE159907					60+		Negative or Unknown
202816900018_R05C01	-14.2594	14.8624	-16.6925	12.8552	-0.756945	-19.3666	9.14737	Male	16-00278	64		53.3	83			Alive		0		White		Beat AML Consortium	Diagnosis	No	Positive	46,XY[20]	AML with mutated NPM1	74		Low Risk	1.20583									Train Sample	GSE159907			AML with mutated NPM1,AML with mutated NPM1	AML with mutated NPM1	60+	Acute myeloid leukemia (AML)	Negative or Unknown	AML with mutated NPM1
202816900018_R06C01	-41.8129	7.76326	1.29604	-13.7044	4.57964	11.3573	10.8808	Female	13-00365	72						Dead		1		White		Beat AML Consortium	Diagnosis	No	Positive	46,XX,del(5)(q31q35),inv(7)(p15q32),del(12)(q?15)[2]/45~46,idem,add(3)(q27),-9,-del(12)(q?15),+add(12)(q13),-16,-17,+mar1,+mar2x2[cp16]/46,XX[2]	AML with mutated NPM1			High Risk	1.15167									Train Sample	GSE159907			AML with mutated NPM1,AML with mutated NPM1	AML with mutated NPM1	60+	Acute myeloid leukemia (AML)	Negative or Unknown	AML with mutated NPM1
202816900018_R07C01	23.3201	-13.4041	13.5289	-6.28208	3.41766	-12.5387	-17.6301	Female	16-00056	51		25.02	95			Alive		0		White		Beat AML Consortium	Diagnosis	No	Positive	46,XX[20]	AML with mutated NPM1	95		Low Risk	0.550833									Train Sample	GSE159907			AML with mutated NPM1,AML with mutated NPM1	AML with mutated NPM1	39-60	Acute myeloid leukemia (AML)	Negative or Unknown	AML with mutated NPM1
202816900018_R08C01	10.2988	-2.18985	-1.32928	-21.1161	-17.1443	-18.5579	16.1564	Female	13-00226	83		6	75	PML-RARA		Alive		0		White		Beat AML Consortium	Diagnosis	No	Negative	46,XX,t(15;17)(q24;q21)[12]/46,XX,idem,del(16)(q12.1q24)[3]/46,XX[5]	Acute promyelocytic leukaemia with t(15;17)(q22;q12); PML-RARA	2.1	M3	Low Risk	3.9175									Train Sample	GSE159907			APL with t(15;17); PML::RARA,APL with t(15;17); PML::RARA	APL with t(15;17); PML::RARA	60+	Acute promyelocytic leukemia (APL)	Negative or Unknown	APL with t(15;17); PML::RARA
202817030087_R01C01	-1.84783	2.51978	-13.0595	-6.15254	-15.4267	6.56184	18.7401	Female	15-00702	35		12.78	42	CBFB-MYH11		Alive		0		White		Beat AML Consortium	Diagnosis	No	Negative	46,XX,inv(16)(p13.3q22)[21]	AML with inv(16)(p13.1q22) or t(16;16)(p13.1;q22); CBFB-MYH11	29.6		Low Risk	0.515									Train Sample	GSE159907			AML with inv(16); t(16;16); CBFB::MYH11,AML with inv(16); t(16;16); CBFB::MYH11	AML with inv(16); t(16;16); CBFB::MYH11	13-39	Acute myeloid leukemia (AML)	Negative or Unknown	AML with inv(16); t(16;16); CBFB::MYH11
202817030087_R02C01	-16.606	15.2501	-14.5302	-20.0314	-4.10063	-17.12	-17.1745	Male	15-00855	8		67.53				Alive		0		Other		Beat AML Consortium	Diagnosis	No	Positive	47,XY,+21c[20]	Myeloid leukaemia associated with Down syndrome			Low Risk	0.471667									Train Sample	GSE159907			AML with mutated NPM1,AML with Down syndrome	AML with mutated NPM1	5-13	Acute myeloid leukemia (AML)	Negative or Unknown	AML with mutated NPM1
202817030087_R03C01	-0.974089	-36.7643	-14.3562	-18.6287	-4.61069	-19.2031	-17.4916	Male	16-00220	67		16.24	71.5			Alive		0		White		Beat AML Consortium	Diagnosis	No	Positive	46,XY[20]	AML with mutated NPM1	56		Low Risk	0.085									Train Sample	GSE159907			AML with mutated NPM1,AML with mutated NPM1	AML with mutated NPM1	60+	Acute myeloid leukemia (AML)	Negative or Unknown	AML with mutated NPM1
202817030087_R04C01	-14.5225	28.9777	-14.6574	15.9817	-3.14413	8.50803	15.2109	Male	14-00021	74						Dead		1		White		Beat AML Consortium	Diagnosis	No	Negative	46,XY	AML with myelodysplasia-related changes			Standard Risk	0.978333									Train Sample	GSE159907			MDS-related; secondary myeloid	MDS-related; secondary myeloid	60+	Myelodysplastic syndrome (MDS or MDS-like)	Negative or Unknown	MDS-related; secondary myeloid
202817030087_R05C01	36.6774	-13.8366	15.5416	-8.2909	-14.6721	-16.9678	19.1012	Female	16-00351	46						Alive		0		Other		Beat AML Consortium	Diagnosis	Yes	Negative	46,XX[20]	AML with mutated CEBPA			Low Risk	0.526667									Train Sample	GSE159907			AML with mutated CEBPA,AML with mutated CEBPA	AML with mutated CEBPA	39-60	Acute myeloid leukemia (AML)	Negative or Unknown	AML with mutated CEBPA
202817030087_R06C01	-1.72464	-13.7391	7.11307	-12.0676	0.838105	11.9783	8.54888	Male	16-00595	58		6.69	60			Dead		1		White		Beat AML Consortium	Diagnosis	No	Negative	44-45,XY,-4,-5,add(7)(q11.2), der(16)del(16)(p13.1)del(16)(q22),-17,add(18)(q21),+1-3mar[cp18] /46,XY[2]	AML with myelodysplasia-related changes	25		High Risk	0.1725									Train Sample	GSE159907			MDS-related; secondary myeloid	MDS-related; secondary myeloid	39-60	Myelodysplastic syndrome (MDS or MDS-like)	Negative or Unknown	MDS-related; secondary myeloid
202817030087_R08C01	-15.2248	7.59753	-14.7041	17.223	-2.83987	9.41097	14.336	Male	14-00670	63		1.8	20			Alive		0		Black or African American		Beat AML Consortium	Diagnosis	No	Negative	46,XY[20]	AML with myelodysplasia-related changes	0		High Risk	2.90333									Train Sample	GSE159907			MDS-related; secondary myeloid	MDS-related; secondary myeloid	60+	Myelodysplastic syndrome (MDS or MDS-like)	Negative or Unknown	MDS-related; secondary myeloid
202817030094_R01C01	-13.7762	12.7534	-16.2764	14.0289	-1.43351	-18.2491	10.2663	Male	15-00717	61		16.84	68			Alive		0		White		Beat AML Consortium	Diagnosis	No	Positive	46,XY[20]	AML with mutated NPM1	0	M5	Low Risk	0.3375									Train Sample	GSE159907			AML with mutated NPM1,AML with mutated NPM1	AML with mutated NPM1	60+	Acute myeloid leukemia (AML)	Negative or Unknown	AML with mutated NPM1
202817030094_R02C01	2.82386	-16.3623	11.0676	-13.0596	0.0607119	10.4728	6.9291	Male	12-00069	71		179.1	81			Dead		1		Other		Beat AML Consortium	Diagnosis	No	Negative	46,XY[20]	Acute myeloid leukaemia, NOS	60	NOS	High Risk	0.846667									Train Sample	GSE159907					60+		Negative or Unknown
202817030094_R03C01	20.1988	-11.628	15.2931	-4.13861	0.599472	-14.4714	-15.9728	Female	14-00658	59		89.17	51.5			Dead		1		White		Beat AML Consortium	Diagnosis	No	Positive	46,XX[20]	AML with mutated NPM1	72		Standard Risk	0.696667									Train Sample	GSE159907			AML with mutated NPM1,AML with mutated NPM1	AML with mutated NPM1	39-60	Acute myeloid leukemia (AML)	Negative or Unknown	AML with mutated NPM1
202817030094_R04C01	-5.801	-6.81139	-6.31941	13.3999	10.0568	-0.35475	13.8914	Male	14-00831	26		4.95	81	PML-RARA						Other		Beat AML Consortium	Diagnosis	No	Negative	46,XY,t(15;17)(q24;q21.1)[10]/46,XY[10]	Acute promyelocytic leukaemia with t(15;17)(q22;q12); PML-RARA	37		Low Risk										Train Sample	GSE159907			APL with t(15;17); PML::RARA,APL with t(15;17); PML::RARA	APL with t(15;17); PML::RARA	13-39	Acute promyelocytic leukemia (APL)	Negative or Unknown	APL with t(15;17); PML::RARA
202817030094_R05C01	-41.0295	8.91759	-15.8964	-4.83319	12.5117	12.013	16.7585	Female	16-00392	78		6.28				Dead		1		White		Beat AML Consortium	Diagnosis	No	Negative	46,XX,t(7;13)(q22;q12),del(20)(q11.2)[1]/46,sl,dup(1)(p25),del(2)(q21q23),add(8)(q13q22)[3]/46,sdl,add(5)(p15)[8]/46,sdl,add(12)(p13)[3]/46,sdl,add(12)(p13),add(13)(p12)[4]/46,XX[1]	AML with myelodysplasia-related changes		M7	High Risk	0.0658333									Train Sample	GSE159907			MDS-related; secondary myeloid	MDS-related; secondary myeloid	60+	Myelodysplastic syndrome (MDS or MDS-like)	Negative or Unknown	MDS-related; secondary myeloid
202817030094_R06C01	1.24668	-16.2692	10.0774	-13.3215	0.279878	11.1863	7.43026	Female	16-00731	69		61.22	40			Alive		0		White		Beat AML Consortium	Diagnosis	No	Negative	46,XX[20]	Acute myeloid leukaemia, NOS	42.1		High Risk	1.21167									Train Sample	GSE159907					60+		Negative or Unknown
202817030094_R07C01	-5.80378	-7.09317	-5.51767	13.2552	10.2526	-0.329736	14.1849	Male	16-00547	29		3.88	82	MLLT3-KMT2A		Dead		1		Other		Beat AML Consortium	Diagnosis	No	Negative	46,XY,t(9;11)(p22;q23)[20]	Therapy-related myeloid neoplasms	20		High Risk	0.178333									Train Sample	GSE159907			AML with t(v;11q23); KMT2A-r,MDS-related; secondary myeloid	AML with t(v;11q23); KMT2A-r	13-39	Acute myeloid leukemia (AML)	Negative or Unknown	AML with t(v;11q23); KMT2A-r
202817030094_R08C01	7.83019	-23.3557	10.248	-11.3852	15.7976	13.1519	-17.0692	Female	15-00051	66		66.67	95			Alive		0		White		Beat AML Consortium	Diagnosis	No	Positive		Therapy-related myeloid neoplasms	90.2		Low Risk	1.46417									Train Sample	GSE159907			AML with mutated NPM1,MDS-related; secondary myeloid	AML with mutated NPM1	60+	Acute myeloid leukemia (AML)	Negative or Unknown	AML with mutated NPM1
202817030106_R01C01	-38.0547	-7.25283	-11.0139	-15.1522	-11.279	18.1428	-10.2346	Male	14-00126	46						Alive		0		White		Beat AML Consortium	Diagnosis	No	Negative		Mixed phenotype acute leukaemia, T/myeloid, NOS			Standard Risk										Train Sample	GSE159907			MPAL T-Lymphoblastic/Myeloid	MPAL T-Lymphoblastic/Myeloid	39-60	Mixed phenotype acute leukemia (MPAL)	Negative or Unknown
202817030106_R02C01	-12.8913	16.8213	14.48	-2.3326	1.01395	-16.4955	-11.7684	Female	15-00734	53		42.34	93			Alive		0		White		Beat AML Consortium	Diagnosis	No	Positive	46,XX[20]	AML with mutated NPM1	80	M5	Low Risk	0.553333									Train Sample	GSE159907			AML with mutated NPM1,AML with mutated NPM1	AML with mutated NPM1	39-60	Acute myeloid leukemia (AML)	Negative or Unknown	AML with mutated NPM1
202817030106_R03C01	23.5097	-22.6785	12.3162	-11.6957	2.02779	-11.795	-15.7676	Female	15-00261	43		22.95				Dead		1		White		Beat AML Consortium	Diagnosis	No	Negative	46,XY[20]	Acute myelomonocytic leukaemia		M4	High Risk	0.671667									Train Sample	GSE159907					39-60		Negative or Unknown
202817030106_R04C01	3.99562	-19.9159	11.2152	-13.674	-0.168904	11.3779	5.56505	Male	14-00774	84		30	85			Dead		1		White		Beat AML Consortium	Diagnosis	No	Negative	46,XY[20]	AML with minimal differentiation	88	M0	High Risk	0.183333									Train Sample	GSE159907					60+		Negative or Unknown
202817030106_R05C01	-3.77624	-14.273	5.9447	-13.4055	1.27757	12.9476	8.61228		14-00289			40.76	3			Dead		1		White		Beat AML Consortium	Diagnosis	No			Therapy-related myeloid neoplasms	20.4		High Risk										Train Sample	GSE159907			MDS-related; secondary myeloid	MDS-related; secondary myeloid		Myelodysplastic syndrome (MDS or MDS-like)	Negative or Unknown	MDS-related; secondary myeloid
202817030106_R06C01	39.0297	-14.5328	13.9709	-9.42722	-15.327	-16.4483	18.4893	Female	15-00377	10		39.69	80			Alive		0		White		Beat AML Consortium	Diagnosis	No	Negative	46,XX[20]	AML with mutated CEBPA	75		Standard Risk	1.56									Train Sample	GSE159907			AML with mutated CEBPA	AML with mutated CEBPA	5-13	Acute myeloid leukemia (AML)	Negative or Unknown	AML with mutated CEBPA
202817030106_R07C01	0.626572	-15.9558	9.57354	-13.4943	0.83942	11.626	7.5717	Male	14-00135	72		20.82	55			Dead		1		White		Beat AML Consortium	Diagnosis	No	Negative	43~44,X,-Y,t(3;11)(p21.3;p11.2),del(5)(q11.1;q31.1),add(12)(p11.2),-21[cp17]/44~45,idem,-t(3;11),+9[cp4]	AML with myelodysplasia-related changes	46	M4	High Risk	0.690833									Train Sample	GSE159907			MDS-related; secondary myeloid	MDS-related; secondary myeloid	60+	Myelodysplastic syndrome (MDS or MDS-like)	Negative or Unknown	MDS-related; secondary myeloid
202817030106_R08C01	19.1511	-11.5496	14.3274	-5.72066	0.551356	-14.5637	-14.6802	Male	15-00556	10		133.63	75			Alive		0		White		Beat AML Consortium	Diagnosis	No	Negative	46,XY[20]	AML with mutated CEBPA	86		High Risk	0.205833									Train Sample	GSE159907			AML with mutated CEBPA	AML with mutated CEBPA	5-13	Acute myeloid leukemia (AML)	Negative or Unknown	AML with mutated CEBPA
202817030117_R01C01	37.1542	-12.0258	14.8516	-7.94396	-14.2806	-18.2985	17.9115	Male	14-00034	55		3.85	50			Alive		0		White		Beat AML Consortium	Diagnosis	Yes	Negative	46,XY[20]	AML with mutated CEBPA	25		Low Risk	2.48333									Train Sample	GSE159907			AML with mutated CEBPA,AML with mutated CEBPA	AML with mutated CEBPA	39-60	Acute myeloid leukemia (AML)	Negative or Unknown	AML with mutated CEBPA
202817030117_R02C01	22.9927	-19.7872	13.3136	-10.3752	2.90868	-11.0312	-17.8634	Male	14-00052	71				GATA2-MECOM		Dead		1		White		Beat AML Consortium	Diagnosis	No	Negative	45,XY,inv(3)(q21q26),-7[20]	AML with inv(3)(q21q26.2) or t(3;3)(q21;q26.2); RPN1-EVI1			High Risk	0.718333									Train Sample	GSE159907			AML with inv(3); t(3;3); MECOM-r,AML with inv(3); t(3;3); MECOM-r,AML with inv(3); t(3;3); MECOM-r	AML with inv(3); t(3;3); MECOM-r	60+	Acute myeloid leukemia (AML)	Negative or Unknown	AML with inv(3); t(3;3); MECOM-r
202817030117_R03C01	-13.8288	13.1725	-16.2711	13.905	-1.18884	-18.2549	10.0114	Male	14-00559	68		41.4	79			Alive		0		White		Beat AML Consortium	Diagnosis	No	Positive	46,XY	AML with mutated NPM1	54		Low Risk	2.67583									Train Sample	GSE159907			AML with mutated NPM1,AML with mutated NPM1	AML with mutated NPM1	60+	Acute myeloid leukemia (AML)	Negative or Unknown	AML with mutated NPM1
202817030117_R04C01	4.02205	-16.8377	11.7707	-13.8359	-0.853258	9.65588	7.03272	Male	14-00141	85						Dead		1		Asian		Beat AML Consortium	Diagnosis	No	Negative	46,XY[14]	Acute myelomonocytic leukaemia			Standard Risk	0.978333									Train Sample	GSE159907					60+		Negative or Unknown
202817030117_R05C01	7.21614	-23.3332	10.2035	-11.5876	15.6377	13.217	-16.5778	Female	14-00567	71		78.71				Dead		1		White		Beat AML Consortium	Diagnosis	No	Negative	46,XX,idic(7)(q11.2)[20]	Acute monoblastic and monocytic leukaemia		M5	Standard Risk	1.26667									Train Sample	GSE159907					60+		Negative or Unknown
202817030117_R06C01	20.2877	-20.9869	11.459	-11.0847	4.03703	-11.4834	-16.7777	Male	14-00578	75		98.9	90			Dead		1		White		Beat AML Consortium	Diagnosis	No	Negative	46,XY[20]	Acute monoblastic and monocytic leukaemia		M5	High Risk	0.896667									Train Sample	GSE159907					60+		Negative or Unknown
202817030117_R07C01	-0.966879	-36.6308	-14.348	-18.5564	-4.63806	-19.3111	-17.5078	Female	15-00965	61		67.36				Alive		0		White		Beat AML Consortium	Diagnosis	No	Positive		AML with mutated NPM1			Low Risk	0.5125									Train Sample	GSE159907			AML with mutated NPM1,AML with mutated NPM1	AML with mutated NPM1	60+	Acute myeloid leukemia (AML)	Negative or Unknown	AML with mutated NPM1
202817030117_R08C01	-23.5118	21.4587	-13.255	10.8692	14.7003	2.72572	-13.7397	Female	15-00990	81		97.26	90			Dead		1		White		Beat AML Consortium	Diagnosis	No	Positive	46,XX[20]	AML with mutated NPM1	70	M5	Low Risk	0.0383333									Train Sample	GSE159907			AML with mutated NPM1,AML with mutated NPM1	AML with mutated NPM1	60+	Acute myeloid leukemia (AML)	Negative or Unknown	AML with mutated NPM1
202817030142_R01C01	10.4594	-2.30385	-1.3406	-21.2649	-16.9953	-18.5568	16.1319	Female	15-00338	42			92	PML-RARA		Alive		0		White		Beat AML Consortium	Diagnosis	No	Negative	46,XX,t(15;17)(q24;q21.1)[1]	Acute promyelocytic leukaemia with t(15;17)(q22;q12); PML-RARA	83		Low Risk	0.425									Train Sample	GSE159907			APL with t(15;17); PML::RARA,APL with t(15;17); PML::RARA	APL with t(15;17); PML::RARA	39-60	Acute promyelocytic leukemia (APL)	Negative or Unknown	APL with t(15;17); PML::RARA
202817030142_R02C01	37.2748	-14.018	15.0278	-8.62609	-14.8854	-16.7967	19.0051	Female	14-00272	34		99.3	87			Alive		0		Other		Beat AML Consortium	Diagnosis	Yes	Negative	46,XX[20]	AML with mutated CEBPA	87		Low Risk	2.28333									Train Sample	GSE159907			AML with mutated CEBPA,AML with mutated CEBPA	AML with mutated CEBPA	13-39	Acute myeloid leukemia (AML)	Negative or Unknown	AML with mutated CEBPA
202817030142_R03C01	5.03618	-23.2506	10.0643	-12.1844	15.0648	13.2156	-14.8803	Male	15-00269	59		3.6	35			Dead		1		White		Beat AML Consortium	Diagnosis	No	Positive	46,XY[20]	AML with mutated NPM1	27.4		Low Risk	1.17833									Train Sample	GSE159907			AML with mutated NPM1,AML with mutated NPM1	AML with mutated NPM1	39-60	Acute myeloid leukemia (AML)	Negative or Unknown	AML with mutated NPM1
202817030142_R04C01	-1.7124	-16.369	8.10282	-13.3227	0.588451	12.3979	6.86794	Male	15-00900	24		21.84				Alive		0		White		Beat AML Consortium	Diagnosis	No	Negative	46,XY[20]	Acute myelomonocytic leukaemia			Standard Risk	0.5125									Train Sample	GSE159907					13-39		Negative or Unknown
202817030142_R05C01	-26.0516	19.7021	-14.8791	10.9583	15.4274	3.27077	-15.4974	Female	13-00034	61		53	50			Dead		1		White		Beat AML Consortium	Diagnosis	No	Negative		Therapy-related myeloid neoplasms	89		Standard Risk	0.0441667									Train Sample	GSE159907			MDS-related; secondary myeloid	MDS-related; secondary myeloid	60+	Myelodysplastic syndrome (MDS or MDS-like)	Negative or Unknown	MDS-related; secondary myeloid
202817030142_R06C01	3.05869	-24.5558	9.84747	-12.6287	14.7434	13.651	-12.624	Male	15-00670	61		84.96	92			Alive		0		White		Beat AML Consortium	Diagnosis	No	Negative	46,XY[7]	Acute myeloid leukaemia, NOS	98		High Risk	0.756667									Train Sample	GSE159907					60+		Negative or Unknown
202817030142_R07C01	-14.6006	13.3987	-15.9895	13.4293	-1.2497	-18.806	9.93922	Female	17-00025	39		190	70			Alive		0		White		Beat AML Consortium	Diagnosis	No	Positive	46,XX[20]	AML with mutated NPM1	80		Standard Risk	0.474167									Train Sample	GSE159907			AML with mutated NPM1,AML with mutated NPM1	AML with mutated NPM1	39-60	Acute myeloid leukemia (AML)	Negative or Unknown	AML with mutated NPM1
202817030142_R08C01	-28.1261	21.9291	-12.3138	13.1934	16.4	2.9881	-16.4741	Female	15-00563	2		57.08	80			Alive		0		White		Beat AML Consortium	Diagnosis	No	Negative	46,XX,t(6;11)(q27;q23)[19]/46,XX[1]	AML without maturation	52.2	M1	High Risk	1.17333									Train Sample	GSE159907					0-5		Negative or Unknown
202817030166_R01C01	2.516	-11.9167	15.0242	0.215751	9.3398	11.28	12.6469	Male	15-00417	44		8	62							White		Beat AML Consortium	Diagnosis	No	Negative	47,XY,+21[19]/46,XY[1]	AML with myelodysplasia-related changes	19		High Risk										Train Sample	GSE159907			MDS-related; secondary myeloid	MDS-related; secondary myeloid	39-60	Myelodysplastic syndrome (MDS or MDS-like)	Negative or Unknown	MDS-related; secondary myeloid
202817030166_R02C01	26.0664	-12.502	12.2465	-7.7145	5.90739	-12.059	-17.0413	Female	14-00543	27		5.1	69			Alive		0		Other		Beat AML Consortium	Diagnosis	No	Positive	48,XX,+3,+10[2]/46,XX[18]	AML with mutated NPM1	68	M2	Low Risk	0.685									Train Sample	GSE159907			AML with mutated NPM1,AML with mutated NPM1	AML with mutated NPM1	13-39	Acute myeloid leukemia (AML)	Negative or Unknown	AML with mutated NPM1
202817030166_R03C01	-7.7096	-22.863	-20.3113	-2.5988	8.2918	-9.09866	-16.0056	Female	14-00464	22		40.2	65	MLLT3-KMT2A		Alive		0		White		Beat AML Consortium	Diagnosis	No	Negative	46,XX,t(9;11)(p22;q23)[22]	AML with t(9;11)(p22;q23); MLLT3-MLL	90	M1	Standard Risk	1.24167									Train Sample	GSE159907			AML with t(v;11q23); KMT2A-r,AML with t(v;11q23); KMT2A-r	AML with t(v;11q23); KMT2A-r	13-39	Acute myeloid leukemia (AML)	Negative or Unknown	AML with t(v;11q23); KMT2A-r
202817030166_R04C01	-1.08567	-14.4422	8.03985	-12.0168	0.419852	11.8743	8.40008	Male	16-00354	79		70.01	86							White		Beat AML Consortium	Diagnosis	No	Negative	43-45,X,-Y,del(5)(q22q35),del(7)(q22),+8,-9,add(9)(p13),+11,-13,-14,add(16)(q24),-17,-18,del(20)(q11.2q13.2),+2-3mar[cp21]	AML with myelodysplasia-related changes	87		High Risk										Train Sample	GSE159907			MDS-related; secondary myeloid	MDS-related; secondary myeloid	60+	Myelodysplastic syndrome (MDS or MDS-like)	Positive	MDS-related; secondary myeloid
202817030166_R05C01	-12.8967	7.11695	-15.2409	15.0693	-3.28849	9.39259	13.3496		13-00255			56.5				Dead		1		White		Beat AML Consortium	Diagnosis	No			AML with myelodysplasia-related changes	5		High Risk										Train Sample	GSE159907			MDS-related; secondary myeloid	MDS-related; secondary myeloid		Myelodysplastic syndrome (MDS or MDS-like)	Negative or Unknown	MDS-related; secondary myeloid
202817030166_R06C01	18.2806	-10.1907	13.8213	-5.50199	1.18055	-15.0779	-13.222	Female	13-00535	51		4.06	50			Dead		1		White		Beat AML Consortium	Diagnosis	No	Positive	46,XX[20]	AML with mutated NPM1	24		Low Risk	0.71									Train Sample	GSE159907			AML with mutated NPM1,AML with mutated NPM1	AML with mutated NPM1	39-60	Acute myeloid leukemia (AML)	Negative or Unknown	AML with mutated NPM1
202817030166_R07C01	-15.0233	30.2748	-14.6916	16.3381	-3.56897	8.63965	15.8646		16-00007			2.2	41			Alive		0		White		Beat AML Consortium	Diagnosis	No			AML with myelodysplasia-related changes	18		High Risk										Train Sample	GSE159907			MDS-related; secondary myeloid	MDS-related; secondary myeloid		Myelodysplastic syndrome (MDS or MDS-like)	Negative or Unknown	MDS-related; secondary myeloid
202817030166_R08C01	1.7116	-23.9753	-6.21898	13.0861	10.1081	-0.595671	15.487	Male	13-00393	52		3.42	21			Dead		1		Other		Beat AML Consortium	Diagnosis	No	Negative	89<4n>,XXY,-Y,-7,-12,+13,+13,-17,-21[2]/46,XY[18]	AML with myelodysplasia-related changes	5		High Risk	3.39083									Train Sample	GSE159907			MDS-related; secondary myeloid	MDS-related; secondary myeloid	39-60	Myelodysplastic syndrome (MDS or MDS-like)	Negative or Unknown	MDS-related; secondary myeloid
202818860003_R01C01	-0.119539	-16.0726	8.97226	-13.4958	1.01396	11.5542	7.39276	Male	15-00766	71		21.6	60			Dead		1		White		Beat AML Consortium	Diagnosis	No	Negative	45,XY,add(3)(p10),add(5)(q11.2),psu dic(9;?;6)(6qter- > 6p22::?::9p22- > 9qter)[1]/44,sl,-add(3)(p10), +der(3;13)(q10;q10)[2]/48,sdl1,+8,+14,+21,+22[8]/42-44,sl,-add(3)(p10),add(4)(p15),-7,-8, add(12)(p11.2),+mar,+1-2r[cp7]/80-82 < 4n > ,slx2,-2,add(4)(q2	Therapy-related myeloid neoplasms	14		High Risk	0.03									Train Sample	GSE159907			MDS-related; secondary myeloid	MDS-related; secondary myeloid	60+	Myelodysplastic syndrome (MDS or MDS-like)	Positive	MDS-related; secondary myeloid
202818860003_R02C01	-14.9349	28.923	-14.5629	15.918	-2.74788	8.35412	14.8256		10-00136			282.1	80			Dead		1		White		Beat AML Consortium	Diagnosis	No			Acute myelomonocytic leukaemia	19		High Risk										Train Sample	GSE159907							Negative or Unknown
202818860003_R03C01	-0.980798	-36.8299	-14.3603	-18.6714	-4.59425	-19.1379	-17.4817	Female	15-00302	65						Dead		1		White		Beat AML Consortium	Diagnosis	No	Positive		AML with mutated NPM1			Low Risk	0.0575									Train Sample	GSE159907			AML with mutated NPM1,AML with mutated NPM1	AML with mutated NPM1	60+	Acute myeloid leukemia (AML)	Negative or Unknown	AML with mutated NPM1
202818860003_R04C01	-1.19134	6.76399	-13.4779	-4.96632	-17.4217	5.75352	18.937	Female	15-00045	30		55	36	CBFB-MYH11		Alive		0		White		Beat AML Consortium	Diagnosis	No	Negative	46,XX,inv(16)(p13q22)[20]	AML with inv(16)(p13.1q22) or t(16;16)(p13.1;q22); CBFB-MYH11	22		Low Risk	2.34083									Train Sample	GSE159907			AML with inv(16); t(16;16); CBFB::MYH11,AML with inv(16); t(16;16); CBFB::MYH11	AML with inv(16); t(16;16); CBFB::MYH11	13-39	Acute myeloid leukemia (AML)	Negative or Unknown	AML with inv(16); t(16;16); CBFB::MYH11
202818860003_R05C01	13.8074	-11.7035	13.8942	-7.37209	-2.52208	-16.2199	-11.3832	Female	13-00157	60		53.9	80			Alive		0		White		Beat AML Consortium	Diagnosis	No	Positive	46,XX[20]	AML with mutated NPM1	32		Low Risk	3.78									Train Sample	GSE159907			AML with mutated NPM1,AML with mutated NPM1	AML with mutated NPM1	60+	Acute myeloid leukemia (AML)	Negative or Unknown	AML with mutated NPM1
202818860003_R06C01	-13.7483	12.9333	-16.3112	13.9851	-1.36829	-18.2678	10.1837	Female	16-01022	52		116.57	51.5			Alive		0		White		Beat AML Consortium	Diagnosis	No	Positive	46,XX[20]	AML with mutated NPM1	0		Low Risk	1.135									Train Sample	GSE159907			AML with mutated NPM1,AML with mutated NPM1	AML with mutated NPM1	39-60	Acute myeloid leukemia (AML)	Negative or Unknown	AML with mutated NPM1
202818860003_R07C01	10.4893	-2.04726	-1.2503	-21.2815	-17.2353	-18.4565	16.0993	Female	16-01262	59		47.35	90	PML-RARA		Alive		0		White		Beat AML Consortium	Diagnosis	No	Negative	46,XX,t(15;17)(q22;q21)[20]	Acute promyelocytic leukaemia with t(15;17)(q22;q12); PML-RARA	90	M3	Low Risk	0.0766667									Train Sample	GSE159907			APL with t(15;17); PML::RARA,APL with t(15;17); PML::RARA	APL with t(15;17); PML::RARA	39-60	Acute promyelocytic leukemia (APL)	Negative or Unknown	APL with t(15;17); PML::RARA
202818860003_R08C01	-15.1763	29.5138	-14.9871	15.4236	-3.33791	8.94789	14.3703	Male	12-00294	72		97	95			Dead		1		White		Beat AML Consortium	Diagnosis	No	Negative	46,XY[20]	AML with myelodysplasia-related changes	96	M4	High Risk	0.00833333									Train Sample	GSE159907			MDS-related; secondary myeloid	MDS-related; secondary myeloid	60+	Myelodysplastic syndrome (MDS or MDS-like)	Negative or Unknown	MDS-related; secondary myeloid
202818860060_R01C01	8.8083	-22.9483	10.3277	-11.3215	15.7259	12.686	-17.8523	Male	16-01151	81		33.81				Alive		0		White		Beat AML Consortium	Diagnosis	No	Positive	46,XY[19]	AML with mutated NPM1	80		Low Risk	0.973333									Train Sample	GSE159907			AML with mutated NPM1,AML with mutated NPM1	AML with mutated NPM1	60+	Acute myeloid leukemia (AML)	Negative or Unknown	AML with mutated NPM1
202818860060_R02C01	1.81044	-16.0294	10.5314	-13.5175	0.417666	11.5015	7.6201	Male	16-01185	50		119.6	75			Dead		1		White		Beat AML Consortium	Diagnosis	No	Negative	46,XY,add(1)(p11),del(5)(q15q33),del(7)(q22q36),der(11)t(1;11)(p31;p12-14)[20]	Therapy-related myeloid neoplasms	82		High Risk	0.550833									Train Sample	GSE159907			MDS-related; secondary myeloid	MDS-related; secondary myeloid	39-60	Myelodysplastic syndrome (MDS or MDS-like)	Negative or Unknown	MDS-related; secondary myeloid
202818860060_R03C01	1.80114	-16.4927	10.1867	-13.6067	0.253756	10.8952	7.27401	Female	15-00975	70		7.7	90							White		Beat AML Consortium	Diagnosis	No	Negative	46,XX,del(5)(q22q35)[20]	Acute myeloid leukaemia, NOS	17		High Risk										Train Sample	GSE159907					60+		Negative or Unknown
202818860060_R04C01	-13.9166	13.0313	-16.3014	13.8224	-1.48688	-18.5253	10.2222	Female	16-01254	38		46.27	47			Alive		0		White		Beat AML Consortium	Diagnosis	No	Positive	46,XX[20]	AML with mutated NPM1	21.7		Low Risk	0.830833									Train Sample	GSE159907			AML with mutated NPM1,AML with mutated NPM1	AML with mutated NPM1	13-39	Acute myeloid leukemia (AML)	Negative or Unknown	AML with mutated NPM1
202818860060_R05C01	1.50068	-15.7686	11.1303	-13.0983	0.467595	12.1879	7.02696	Male	13-00266	77		25.3				Dead		1		White		Beat AML Consortium	Diagnosis	No	Negative	46,XY,-7,+13,i(17)(q10)[20]	AML with myelodysplasia-related changes	47		High Risk	0.353333									Train Sample	GSE159907			MDS-related; secondary myeloid	MDS-related; secondary myeloid	60+	Myelodysplastic syndrome (MDS or MDS-like)	Negative or Unknown	MDS-related; secondary myeloid
202818860060_R06C01	16.4789	-9.41686	14.3516	-4.05823	-0.40863	-16.2276	-11.7096	Female	14-00023	74		35.91				Alive		0		White		Beat AML Consortium	Diagnosis	No	Positive		AML with mutated NPM1			Low Risk	0.0766667									Train Sample	GSE159907			AML with mutated NPM1,AML with mutated NPM1	AML with mutated NPM1	60+	Acute myeloid leukemia (AML)	Negative or Unknown	AML with mutated NPM1
202818860060_R07C01	-29.0175	23.8028	-12.2168	11.6494	17.9874	2.72599	-15.6703	Female	14-00447	48		49.29		MLLT3-KMT2A		Alive		0		Other		Beat AML Consortium	Diagnosis	No	Negative	47,XX,+8,t(9;11)(p22;q23)[20]	AML with t(9;11)(p22;q23); MLLT3-MLL		M5	Standard Risk	1.25583									Train Sample	GSE159907			AML with t(v;11q23); KMT2A-r,AML with t(v;11q23); KMT2A-r	AML with t(v;11q23); KMT2A-r	39-60	Acute myeloid leukemia (AML)	Positive	AML with t(v;11q23); KMT2A-r
202818860060_R08C01	4.50427	-22.4531	10.0682	-12.4451	14.7094	12.8319	-14.7408	Female	14-00581	68		29.1	33			Dead		1		Black or African American		Beat AML Consortium	Diagnosis	No	Negative	42~45,XX,-18[cp14]/43~45,idem,+2~3mar[cp3]/47,XX,+8[cp2]/45,X,-X[1]	AML with mutated CEBPA	37		High Risk	0.191667									Train Sample	GSE159907			AML with mutated CEBPA	AML with mutated CEBPA	60+	Acute myeloid leukemia (AML)	Positive	AML with mutated CEBPA
202818860067_R01C01	37.1032	-13.4307	15.328	-8.30695	-14.6129	-17.2378	18.6909	Male	15-00786	40		2.68	80			Alive		0		White		Beat AML Consortium	Diagnosis	Yes	Negative	46,XY[20]	AML with mutated CEBPA	27.8		Low Risk	0.449167									Train Sample	GSE159907			AML with mutated CEBPA,AML with mutated CEBPA	AML with mutated CEBPA	39-60	Acute myeloid leukemia (AML)	Negative or Unknown	AML with mutated CEBPA
202818860067_R02C01	-5.53675	-15.7004	13.9943	-6.6563	-2.85426	-16.4273	-10.6577		11-00090			51.8	70			Dead		1		White		Beat AML Consortium	Diagnosis	No			AML with mutated NPM1	75		Standard Risk										Train Sample	GSE159907			AML with mutated NPM1	AML with mutated NPM1		Acute myeloid leukemia (AML)	Negative or Unknown	AML with mutated NPM1
202818860067_R03C01	0.690563	-15.1957	11.0826	-12.486	0.29057	12.3447	7.16683	Male	16-00115	74		47.5	19			Dead		1		White		Beat AML Consortium	Diagnosis	No	Negative	45,XY,-7,del(12)(p11.2p13)[20]	Acute myeloid leukaemia, NOS	7		High Risk	0.0383333									Train Sample	GSE159907					60+		Negative or Unknown
202818860067_R04C01	24.5495	-9.32674	12.7656	-5.75156	4.98288	-14.0396	-14.2345	Male	15-00148	61		3.28	25			Alive		0		White		Beat AML Consortium	Diagnosis	No	Positive	46,XY[20]	AML with mutated NPM1	39		Low Risk	0.548333									Train Sample	GSE159907			AML with mutated NPM1,AML with mutated NPM1	AML with mutated NPM1	60+	Acute myeloid leukemia (AML)	Negative or Unknown	AML with mutated NPM1
202818860067_R05C01	20.8924	-19.334	12.4688	-10.9132	2.40625	-11.8309	-16.2009	Male	13-00186	74		11.8	60			Dead		1		White		Beat AML Consortium	Diagnosis	No	Negative	46,XY[20]	AML with myelodysplasia-related changes	29		High Risk	0.345									Train Sample	GSE159907			MDS-related; secondary myeloid	MDS-related; secondary myeloid	60+	Myelodysplastic syndrome (MDS or MDS-like)	Negative or Unknown	MDS-related; secondary myeloid
202818860067_R06C01	-14.2627	7.82873	-15.0036	16.0566	-2.80058	9.52064	13.1996	Female	16-01055	56		40.02	73			Alive		0		White		Beat AML Consortium	Diagnosis	No	Negative	46,XX[20]	AML with myelodysplasia-related changes	68		High Risk	0.501667									Train Sample	GSE159907			MDS-related; secondary myeloid	MDS-related; secondary myeloid	39-60	Myelodysplastic syndrome (MDS or MDS-like)	Negative or Unknown	MDS-related; secondary myeloid
202818860067_R07C01	-15.1466	30.2776	-14.682	16.3421	-3.55434	8.62489	15.8778	Female	15-00610	42		49.7	35			Alive		0		White		Beat AML Consortium	Diagnosis	No	Negative	46,XX[20]	Acute monoblastic and monocytic leukaemia	2		High Risk	1.38417									Train Sample	GSE159907					39-60		Negative or Unknown
202818860067_R08C01	-29.7251	21.1278	-12.6198	12.2544	16.1649	4.20332	-14.7797	Female	13-00425	40		9.1	84	MLLT3-KMT2A		Alive		0		White		Beat AML Consortium	Diagnosis	No	Negative	46,XX,t(9;11)(p22;q23)[20]	AML with t(9;11)(p22;q23); MLLT3-MLL	29		Standard Risk	1.3325									Train Sample	GSE159907			AML with t(v;11q23); KMT2A-r,AML with t(v;11q23); KMT2A-r	AML with t(v;11q23); KMT2A-r	39-60	Acute myeloid leukemia (AML)	Negative or Unknown	AML with t(v;11q23); KMT2A-r
202818860068_R01C01	-0.999422	-37.0244	-14.3748	-18.777	-4.55581	-18.9845	-17.4579	Female	15-00858	76		27.17	95			Dead		1		White		Beat AML Consortium	Diagnosis	No	Positive	46,XX[22]	AML with mutated NPM1	0		Standard Risk	0.0716667									Train Sample	GSE159907			AML with mutated NPM1,AML with mutated NPM1	AML with mutated NPM1	60+	Acute myeloid leukemia (AML)	Negative or Unknown	AML with mutated NPM1
202818860068_R02C01	12.0944	-37.4832	9.67829	-11.3106	14.5454	-16.1198	14.5651	Female	14-00546	69		16.03	83	PML-RARA						White		Beat AML Consortium	Diagnosis	No	Negative	45,XX,dic(12;18)(p11.2;p11.2),t(15;17)(q22;q21)[19]/46,XX[1]	Acute promyelocytic leukaemia with t(15;17)(q22;q12); PML-RARA	77	M3	Low Risk										Train Sample	GSE159907			APL with t(15;17); PML::RARA,APL with t(15;17); PML::RARA	APL with t(15;17); PML::RARA	60+	Acute promyelocytic leukemia (APL)	Negative or Unknown	APL with t(15;17); PML::RARA
202818860068_R03C01	-26.983	18.1192	-15.0439	11.2051	14.3157	3.79502	-14.997	Female	15-00633	52				MLLT3-KMT2A		Alive		0		White		Beat AML Consortium	Diagnosis	No	Negative	46,XX,t(9;11)(p22;q23)[5]	Therapy-related myeloid neoplasms			High Risk	1.49083									Train Sample	GSE159907			AML with t(v;11q23); KMT2A-r,MDS-related; secondary myeloid	AML with t(v;11q23); KMT2A-r	39-60	Acute myeloid leukemia (AML)	Negative or Unknown	AML with t(v;11q23); KMT2A-r
202818860068_R04C01	19.6308	-17.8831	12.6538	-10.4792	1.74371	-12.4617	-15.2947	Female	12-00023	71		14.9	68			Dead		1		White		Beat AML Consortium	Diagnosis	No	Negative	46,XX[20]	Acute monoblastic and monocytic leukaemia		M5	Standard Risk	1.08833									Train Sample	GSE159907					60+		Negative or Unknown
202818860068_R05C01	-15.2406	7.32875	-14.6918	17.4223	-2.87231	9.4777	14.4231		14-00448			5.6	78			Dead		1		White		Beat AML Consortium	Diagnosis	No			Therapy-related myeloid neoplasms	77		Standard Risk										Train Sample	GSE159907			MDS-related; secondary myeloid	MDS-related; secondary myeloid		Myelodysplastic syndrome (MDS or MDS-like)	Negative or Unknown	MDS-related; secondary myeloid
202818860068_R06C01	-0.983621	-36.7027	-14.3529	-18.5969	-4.61954	-19.2477	-17.4982	Female	16-01225	61						Dead		1		White		Beat AML Consortium	Diagnosis	No	Positive	46,XX[20]	AML with mutated NPM1			Standard Risk	0.865833									Train Sample	GSE159907			AML with mutated NPM1,AML with mutated NPM1	AML with mutated NPM1	60+	Acute myeloid leukemia (AML)	Negative or Unknown	AML with mutated NPM1
202818860068_R07C01	15.7983	-16.9308	12.5542	-10.8166	-1.02862	-13.9047	-12.9508	Female	15-00615	24						Dead		1		Asian		Beat AML Consortium	Diagnosis	No	Negative	46,XX[20]	AML with mutated CEBPA			High Risk	1.735									Train Sample	GSE159907			AML with mutated CEBPA	AML with mutated CEBPA	13-39	Acute myeloid leukemia (AML)	Negative or Unknown	AML with mutated CEBPA
202818860068_R08C01	2.41651	38.6186	10.2354	15.8812	-11.4768	-12.9014	11.5837	Female	13-00615	62		12.9	52	RUNX1-RUNX1T1		Alive		0		Other		Beat AML Consortium	Diagnosis	No	Negative	46,XY,t(8;21)(q22;q22)[14]	AML with t(8;21)(q22;q22); RUNX1-RUNX1T1	57		Low Risk	0.655									Train Sample	GSE159907			AML with t(8;21); RUNX1::RUNX1T1	AML with t(8;21); RUNX1::RUNX1T1	60+	Acute myeloid leukemia (AML)	Negative or Unknown	AML with t(8;21); RUNX1::RUNX1T1
202818860080_R01C01	-14.5245	13.0699	-15.8898	13.5594	-1.36751	-18.6945	10.1133	Female	14-00259	65		58.86	70			Dead		1		White		Beat AML Consortium	Diagnosis	No	Positive	46,XX[20]	AML with mutated NPM1		M4	Standard Risk	1.20333									Train Sample	GSE159907			AML with mutated NPM1,AML with mutated NPM1	AML with mutated NPM1	60+	Acute myeloid leukemia (AML)	Negative or Unknown	AML with mutated NPM1
202818860080_R02C01	-0.585105	7.22097	-13.0686	-4.48205	-17.8587	5.76984	18.8632	Female	14-00279	52		28.1	91	CBFB-MYH11		Alive		0		Other		Beat AML Consortium	Diagnosis	No	Negative	46,XX,inv(16)(p13.1q22)[cp20]	AML with inv(16)(p13.1q22) or t(16;16)(p13.1;q22); CBFB-MYH11	79		Low Risk	0.0983333									Train Sample	GSE159907			AML with inv(16); t(16;16); CBFB::MYH11,AML with inv(16); t(16;16); CBFB::MYH11	AML with inv(16); t(16;16); CBFB::MYH11	39-60	Acute myeloid leukemia (AML)	Negative or Unknown	AML with inv(16); t(16;16); CBFB::MYH11
202818860080_R03C01	-0.274045	6.04152	-12.6756	-5.13398	-16.7966	5.97623	18.8425	Female	13-00454	31		13.63		CBFB-MYH11						Other		Beat AML Consortium	Diagnosis	No	Negative	46,XX,inv(16)(p13.1q22)[11]/47,idem,+22[4]/46,XX[5]	AML with inv(16)(p13.1q22) or t(16;16)(p13.1;q22); CBFB-MYH11	45		Low Risk										Train Sample	GSE159907			AML with inv(16); t(16;16); CBFB::MYH11,AML with inv(16); t(16;16); CBFB::MYH11	AML with inv(16); t(16;16); CBFB::MYH11	13-39	Acute myeloid leukemia (AML)	Negative or Unknown	AML with inv(16); t(16;16); CBFB::MYH11
202818860080_R04C01	-27.5687	22.7387	-12.1471	13.0069	16.6755	2.12314	-16.7824	Female	14-00434	69		137.6	94	MLLT3-KMT2A		Alive		0		White		Beat AML Consortium	Diagnosis	No	Negative	46,XX[1]	AML with t(9;11)(p22;q23); MLLT3-MLL	83	M5a	Standard Risk										Train Sample	GSE159907			AML with t(v;11q23); KMT2A-r,AML with t(v;11q23); KMT2A-r	AML with t(v;11q23); KMT2A-r	60+	Acute myeloid leukemia (AML)	Negative or Unknown	AML with t(v;11q23); KMT2A-r
202818860080_R05C01	-13.8914	15.8882	-17.1995	12.7441	-0.156378	-19.2662	8.47298	Female	14-00228	46		57.23	80			Alive		0		White		Beat AML Consortium	Diagnosis	No	Positive	46,XX[20]	AML with mutated NPM1	45	M4	Low Risk	2.16									Train Sample	GSE159907			AML with mutated NPM1,AML with mutated NPM1	AML with mutated NPM1	39-60	Acute myeloid leukemia (AML)	Negative or Unknown	AML with mutated NPM1
202818860080_R06C01	3.62748	-12.2617	11.4022	-10.562	-0.166187	11.8929	9.07499	Female	14-00335	79						Dead		1		White		Beat AML Consortium	Diagnosis	No	Negative	46,XX,add(5)(q31),del(17)(p11.2)[12]/46,XX[3]	AML with maturation			High Risk	0.720833									Train Sample	GSE159907					60+		Negative or Unknown
202818860080_R07C01	-25.2318	23.7048	-12.6345	11.529	16.0758	0.0644121	-16.3769	Male	14-00504	35				MLLT3-KMT2A		Alive		0		White		Beat AML Consortium	Diagnosis	No	Positive	46,XY,der(4)t(4;9;11)(p14;p22;q23),der(9)del(9)(p13p22)t(4;9;11),der(11)t(4;9;11)[19]/46,XY[1].isht(4;9;11)(5'MLL-,3'MLL+;5'MLL-,3'MLL-;5'MLL+,3'MLL-)[1]	AML with t(9;11)(p22;q23); MLLT3-MLL			High Risk	3.36083									Train Sample	GSE159907			AML with t(v;11q23); KMT2A-r,AML with mutated NPM1,AML with t(v;11q23); KMT2A-r	AML with t(v;11q23); KMT2A-r	13-39	Acute myeloid leukemia (AML)	Negative or Unknown	AML with t(v;11q23); KMT2A-r
202818860080_R08C01	-13.3802	7.69465	-15.0759	15.5354	-2.93799	9.32859	13.3046	Male	14-00514	71		45.6				Dead		1		White		Beat AML Consortium	Diagnosis	No	Negative		AML with myelodysplasia-related changes	50		Standard Risk	0.145									Train Sample	GSE159907			MDS-related; secondary myeloid	MDS-related; secondary myeloid	60+	Myelodysplastic syndrome (MDS or MDS-like)	Negative or Unknown	MDS-related; secondary myeloid
202818860098_R01C01	3.69268	-19.5985	11.107	-13.4928	0.0121862	11.604	5.70166	Male	15-00464	71						Dead		1		White		Beat AML Consortium	Diagnosis	No	Negative	46,XY,inv(4)(p14p16.1)[3]/46,XY[16]	Acute myeloid leukaemia, NOS			High Risk	0.789167									Train Sample	GSE159907					60+		Negative or Unknown
202818860098_R02C01	-2.95029	5.36141	-14.4459	-6.12551	-16.131	5.86267	18.9864	Male	14-00613	31		41.35	80	CBFB-MYH11						White		Beat AML Consortium	Diagnosis	No	Negative	46,XY,inv(16)(p13.1q22)[7]/46,idem,add(17)(p11.2)[13]	AML with inv(16)(p13.1q22) or t(16;16)(p13.1;q22); CBFB-MYH11	56		Low Risk										Train Sample	GSE159907			AML with inv(16); t(16;16); CBFB::MYH11,AML with inv(16); t(16;16); CBFB::MYH11	AML with inv(16); t(16;16); CBFB::MYH11	13-39	Acute myeloid leukemia (AML)	Negative or Unknown	AML with inv(16); t(16;16); CBFB::MYH11
202818860098_R03C01	-27.2037	17.9604	-14.6757	11.365	14.6851	4.23858	-14.7894	Male	13-00513	55		10.21	75	MLLT3-KMT2A		Dead		1		White		Beat AML Consortium	Diagnosis	No	Positive	46,XY,t(9;11)(p22;q23)[20]	AML with t(9;11)(p22;q23); MLLT3-MLL		M5	High Risk	0.674167									Train Sample	GSE159907			AML with t(v;11q23); KMT2A-r,AML with mutated NPM1,AML with t(v;11q23); KMT2A-r	AML with t(v;11q23); KMT2A-r	39-60	Acute myeloid leukemia (AML)	Negative or Unknown	AML with t(v;11q23); KMT2A-r
202818860098_R04C01	-13.7331	13.8949	-16.7311	13.4159	-1.31524	-19.0092	9.83003	Male	16-00836	73		58.97	88			Dead		1		White		Beat AML Consortium	Diagnosis	No	Positive	46,XY[20]	AML with mutated NPM1	38		Standard Risk	0.0766667									Train Sample	GSE159907			AML with mutated NPM1,AML with mutated NPM1	AML with mutated NPM1	60+	Acute myeloid leukemia (AML)	Negative or Unknown	AML with mutated NPM1
202818860098_R05C01	-6.78033	-5.75961	-5.90725	13.1577	10.1405	-0.636497	15.4133	Male	15-00767	78		5.79	25			Dead		1		White		Beat AML Consortium	Diagnosis	No	Negative	46,XY[20]	AML with mutated CEBPA	4		Standard Risk	0.950833									Train Sample	GSE159907			AML with mutated CEBPA	AML with mutated CEBPA	60+	Acute myeloid leukemia (AML)	Negative or Unknown	AML with mutated CEBPA
202818860098_R06C01	-0.0686627	38.5264	8.84697	17.8177	-10.4212	-13.4319	11.3072	Male	15-00763	23				RUNX1-RUNX1T1		Alive		0		White		Beat AML Consortium	Diagnosis	No	Negative	46,XY,add(6)(q23),del(7)(q33),t(8;21)(q22;q22)[2]/46,sl,add(17)(p11.1)[5]/46,sdl1,add(16)(p11.2)[2]/46,sdl2,add(3)(q21)[8]/46,sdl3,add(20)(q11.2)[3]	AML with t(8;21)(q22;q22); RUNX1-RUNX1T1			High Risk	1.2775									Train Sample	GSE159907			AML with t(8;21); RUNX1::RUNX1T1	AML with t(8;21); RUNX1::RUNX1T1	13-39	Acute myeloid leukemia (AML)	Negative or Unknown	AML with t(8;21); RUNX1::RUNX1T1
202818860098_R07C01	-15.05	29.4983	-14.787	15.7586	-3.13107	8.69905	14.7194	Male	17-00094	57		19.3	20			Alive		0		White		Beat AML Consortium	Diagnosis	No	Negative	46,XY[20]	Acute myeloid leukaemia, NOS			High Risk	0.419167									Train Sample	GSE159907					39-60		Negative or Unknown
202818860098_R08C01	-3.31566	5.37472	-14.7925	-6.37702	-16.1474	5.97319	19.0751	Female	16-00001	36		20.44	40	CBFB-MYH11		Alive		0		White		Beat AML Consortium	Diagnosis	No	Negative	46,XX,t(16;16)(p13.2;q22)[20]	AML with inv(16)(p13.1q22) or t(16;16)(p13.1;q22); CBFB-MYH11	60		Low Risk	0.573333									Train Sample	GSE159907			AML with inv(16); t(16;16); CBFB::MYH11,AML with inv(16); t(16;16); CBFB::MYH11	AML with inv(16); t(16;16); CBFB::MYH11	13-39	Acute myeloid leukemia (AML)	Negative or Unknown	AML with inv(16); t(16;16); CBFB::MYH11
202818860110_R01C01	38.1114	-15.0818	13.5652	-8.9236	-15.2577	-16.8629	19.3841	Male	15-00471	69		33	60			Dead		1		White		Beat AML Consortium	Diagnosis	Yes	Negative		AML with mutated CEBPA			Low Risk	0.685									Train Sample	GSE159907			AML with mutated CEBPA,AML with mutated CEBPA	AML with mutated CEBPA	60+	Acute myeloid leukemia (AML)	Negative or Unknown	AML with mutated CEBPA
202818860110_R02C01	-25.3133	21.7936	-13.4231	11.1669	15.6096	1.39402	-15.6158	Female	15-00296	16		24.72	93	MLLT3-KMT2A		Alive		0		White		Beat AML Consortium	Diagnosis	No	Negative	46,XX,t(9;11)(p22;q23)[3]/50,sl,+6,+8,+der(9)t(9;11),+19[14]/51,sdl1,+5[3]	AML with t(9;11)(p22;q23); MLLT3-MLL	0	M5	High Risk	0.871667									Train Sample	GSE159907			AML with t(v;11q23); KMT2A-r,AML with t(v;11q23); KMT2A-r	AML with t(v;11q23); KMT2A-r	13-39	Acute myeloid leukemia (AML)	Positive	AML with t(v;11q23); KMT2A-r
202818860110_R03C01	-14.9834	13.41	-16.0223	13.159	-1.50576	-19.2843	10.0546	Female	14-00092	63		63.75	13			Alive		0		White		Beat AML Consortium	Diagnosis	No	Positive	46,XX[20]	AML with mutated NPM1	14	M4	Low Risk	1.55167									Train Sample	GSE159907			AML with mutated NPM1,AML with mutated NPM1	AML with mutated NPM1	60+	Acute myeloid leukemia (AML)	Negative or Unknown	AML with mutated NPM1
202818860110_R04C01	16.1363	-9.49306	14.3664	-4.05841	-0.584061	-16.2958	-11.544	Female	16-00815	60		34.6	75			Alive		0		White		Beat AML Consortium	Diagnosis	No	Positive	46,XX[20]	AML with mutated NPM1	44	M5	Low Risk	0.54									Train Sample	GSE159907			AML with mutated NPM1,AML with mutated NPM1	AML with mutated NPM1	60+	Acute myeloid leukemia (AML)	Negative or Unknown	AML with mutated NPM1
202818860110_R05C01	-6.26555	-6.07813	-5.79025	13.2047	10.0533	-0.455891	15.0013	Male	13-00354	73		16.2	84			Dead		1		Asian		Beat AML Consortium	Diagnosis	No	Negative	46,XY[20]	Acute monoblastic and monocytic leukaemia	71		Standard Risk	0.905									Train Sample	GSE159907					60+		Negative or Unknown
202818860110_R06C01	-1.57322	40.6034	6.93071	18.437	-11.7909	-13.2276	10.7314	Female	15-00807	14				RUNX1-RUNX1T1		Alive		0		Other		Beat AML Consortium	Diagnosis	No	Negative	46,XX,t(8;21)(q21.3;q22)[17]/49,sl,+4,+15,+der(21)t(8;21)[2]/53,sdl,-4,+13,+18,+19,+20,+21[4]	AML with t(8;21)(q22;q22); RUNX1-RUNX1T1			High Risk	0.690833									Train Sample	GSE159907			AML with t(8;21); RUNX1::RUNX1T1	AML with t(8;21); RUNX1::RUNX1T1	13-39	Acute myeloid leukemia (AML)	Negative or Unknown	AML with t(8;21); RUNX1::RUNX1T1
202818860110_R07C01	-3.0943	6.13297	-14.975	-5.96806	-16.5525	5.38226	19.1006	Female	14-00125	10		55.35		CBFB-MYH11		Alive		0		White		Beat AML Consortium	Diagnosis	No	Negative	46,XX,inv(16)(p13q22)[17]/46,XX[3]	AML with inv(16)(p13.1q22) or t(16;16)(p13.1;q22); CBFB-MYH11			Low Risk	0.389167									Train Sample	GSE159907			AML with inv(16); t(16;16); CBFB::MYH11,AML with inv(16); t(16;16); CBFB::MYH11	AML with inv(16); t(16;16); CBFB::MYH11	5-13	Acute myeloid leukemia (AML)	Negative or Unknown	AML with inv(16); t(16;16); CBFB::MYH11
202818860110_R08C01	10.0799	-2.28553	-1.39723	-20.9334	-17.0956	-18.6485	16.2132	Female	16-00498	33		12.75				Alive		0		White		Beat AML Consortium	Diagnosis	No	Negative		Acute promyelocytic leukaemia with t(15;17)(q22;q12); PML-RARA			Low Risk	1.2825									Train Sample	GSE159907			APL with t(15;17); PML::RARA	APL with t(15;17); PML::RARA	13-39	Acute promyelocytic leukemia (APL)	Negative or Unknown	APL with t(15;17); PML::RARA
202818860111_R01C01	20.8017	-10.2694	14.1259	-4.26035	2.02353	-14.4405	-15.0514	Male	15-00680	68		134.36	86			Alive		0		White		Beat AML Consortium	Diagnosis	No	Positive	46,XY[20]	AML with mutated NPM1	74.8	M5	Standard Risk	1.225									Train Sample	GSE159907			AML with mutated NPM1,AML with mutated NPM1	AML with mutated NPM1	60+	Acute myeloid leukemia (AML)	Negative or Unknown	AML with mutated NPM1
202818860111_R02C01	-3.97958	38.867	7.23206	20.7669	-11.1957	-11.781	11.1609	Male	15-00756	36		24.98	25	RUNX1-RUNX1T1		Alive		0		White		Beat AML Consortium	Diagnosis	No	Negative	45,X,-Y,t(8;2;21)(q22;p21;q22)[20]	AML with t(8;21)(q22;q22); RUNX1-RUNX1T1	38		Standard Risk	0.584167									Train Sample	GSE159907			AML with t(8;21); RUNX1::RUNX1T1	AML with t(8;21); RUNX1::RUNX1T1	13-39	Acute myeloid leukemia (AML)	Negative or Unknown	AML with t(8;21); RUNX1::RUNX1T1
202818860111_R03C01	4.22015	-17.9423	12.0025	-14.2602	-0.929022	9.78317	6.6859	Male	16-00027	55		181.08	91			Alive		0		White		Beat AML Consortium	Diagnosis	No	Negative	46,XY[29]	Acute myeloid leukaemia, NOS	99.2		High Risk	1.0775									Train Sample	GSE159907					39-60		Negative or Unknown
202818860111_R04C01	8.55353	-22.3037	10.3308	-11.5624	15.371	12.2871	-17.6037	Female	16-00981	69						Alive		0		White		Beat AML Consortium	Diagnosis	No	Negative		Acute myeloid leukaemia, NOS			Standard Risk	0.699167									Train Sample	GSE159907					60+		Negative or Unknown
202818860111_R05C01	2.54276	-24.6304	9.7436	-12.525	14.9711	14.1166	-11.9676	Female	14-00041	71		2.6	22	GATA2-MECOM		Alive		0		White		Beat AML Consortium	Diagnosis	No	Negative	46,XX,inv(3)?(q21q25)[21]	AML with inv(3)(q21q26.2) or t(3;3)(q21;q26.2); RPN1-EVI1	8	M4	High Risk	2.61									Train Sample	GSE159907			AML with inv(3); t(3;3); MECOM-r,AML with inv(3); t(3;3); MECOM-r,AML with inv(3); t(3;3); MECOM-r	AML with inv(3); t(3;3); MECOM-r	60+	Acute myeloid leukemia (AML)	Negative or Unknown	AML with inv(3); t(3;3); MECOM-r
202818860111_R06C01	-13.2052	7.46174	-15.1399	15.3414	-3.0049	9.37016	13.1911	Male	15-00870	71		44.8	20			Dead		1		White		Beat AML Consortium	Diagnosis	No	Negative	46,XY[20]	AML with myelodysplasia-related changes	10		High Risk	0.14									Train Sample	GSE159907			MDS-related; secondary myeloid	MDS-related; secondary myeloid	60+	Myelodysplastic syndrome (MDS or MDS-like)	Negative or Unknown	MDS-related; secondary myeloid
202818860111_R07C01	-26.2785	22.5721	-12.8247	12.1547	15.9486	1.11243	-16.5825	Female	15-00578	62		87.72	95			Alive		0		White		Beat AML Consortium	Diagnosis	No	Negative	46,XX,t(1;11)(p36.1;q23),add(9)(p22)[13]/46,sl,del(2)(p21p23),del(20)(q11.2-13.1)[4]/46,sl,add(12)(p11.2)[2]	AML with myelodysplasia-related changes	67.25	M5	High Risk	0.0741667									Train Sample	GSE159907			MDS-related; secondary myeloid	MDS-related; secondary myeloid	60+	Myelodysplastic syndrome (MDS or MDS-like)	Negative or Unknown	MDS-related; secondary myeloid
202818860111_R08C01	-24.7548	22.4781	-12.3796	11.3411	16.0053	2.29668	-14.5275	Male	16-01100	65						Dead		1		White		Beat AML Consortium	Diagnosis	No	Positive		AML with mutated NPM1			Low Risk	0.00583333									Train Sample	GSE159907			AML with mutated NPM1,AML with mutated NPM1	AML with mutated NPM1	60+	Acute myeloid leukemia (AML)	Negative or Unknown	AML with mutated NPM1
202818860138_R01C01	-0.18923	-15.7915	9.0544	-13.4106	0.787332	11.5957	7.07307	Female	15-00688	63		1.61	41			Dead		1		White		Beat AML Consortium	Diagnosis	No	Negative	45~46,XX,add(1)(q42),del(5)(q31q35),del(6)(q13),del(9)(q13q34),del(17)(p13),i(21)(q10)[cp12]/46~47,idem,+mar[cp6]/46,XX[2]	AML with myelodysplasia-related changes	2.6		High Risk	0.0683333									Train Sample	GSE159907			MDS-related; secondary myeloid	MDS-related; secondary myeloid	60+	Myelodysplastic syndrome (MDS or MDS-like)	Negative or Unknown	MDS-related; secondary myeloid
202818860138_R03C01	-14.1795	14.2807	-16.4889	13.2118	-0.900775	-18.9735	9.4513	Female	16-00078	67		56.03	85							White		Beat AML Consortium	Diagnosis	No	Positive	46,XX[20]	AML with mutated NPM1	7.7		Low Risk										Train Sample	GSE159907			AML with mutated NPM1,AML with mutated NPM1	AML with mutated NPM1	60+	Acute myeloid leukemia (AML)	Negative or Unknown	AML with mutated NPM1
202818860138_R04C01	-0.9609	-36.6328	-14.346	-18.5723	-4.63415	-19.2884	-17.5057	Male	16-01121	61		115.15	86			Alive		0		White		Beat AML Consortium	Diagnosis	No	Positive	46,XY[20]	AML with mutated NPM1	89		Low Risk	0.504167									Train Sample	GSE159907			AML with mutated NPM1,AML with mutated NPM1	AML with mutated NPM1	60+	Acute myeloid leukemia (AML)	Negative or Unknown	AML with mutated NPM1
202818860138_R05C01	5.47886	-24.0247	10.0458	-11.8595	15.5141	13.7398	-14.9223	Female	16-00269	44		2.41	65			Alive		0		White		Beat AML Consortium	Diagnosis	No	Positive		AML with mutated NPM1	11.2		Low Risk	0.465833									Train Sample	GSE159907			AML with mutated NPM1,AML with mutated NPM1	AML with mutated NPM1	39-60	Acute myeloid leukemia (AML)	Negative or Unknown	AML with mutated NPM1
202818860138_R06C01	31.1329	-0.758391	10.5882	4.86812	21.9877	16.2324	11.1906	Male	13-00028	24		21.7	88			Alive		0		White		Beat AML Consortium	Diagnosis	No	Negative	47,XY,+10[18]/46,XY[2]	Acute myelomonocytic leukaemia	94	M4	Standard Risk	3.30833									Train Sample	GSE159907					13-39		Negative or Unknown
202818860138_R07C01	-0.112502	-16.1674	9.09065	-13.4249	0.646582	11.6911	7.30679	Male	13-00396	63		5.23	51			Dead		1		White		Beat AML Consortium	Diagnosis	No	Negative	42~45,XY,del(4)(q31q35),del(5)(q13q35),add(9)(q21),add(13)(p11.2),-16,-21[cp15]/40~46,sl,+9,-add(9)(q21),-15,+der(16)t(15;16)(q11.1;p13.3),-18,+mar[cp5]	AML with myelodysplasia-related changes	3.5	M4	High Risk	0.625									Train Sample	GSE159907			MDS-related; secondary myeloid	MDS-related; secondary myeloid	60+	Myelodysplastic syndrome (MDS or MDS-like)	Negative or Unknown	MDS-related; secondary myeloid
202818860138_R08C01	-15.2652	7.2545	-14.6738	17.6098	-2.83578	9.54599	14.4082	Female	16-01191	65						Alive		0		White		Beat AML Consortium	Diagnosis	No	Negative	45,XX,-7[20]	AML with myelodysplasia-related changes			High Risk	0.674167									Train Sample	GSE159907			MDS-related; secondary myeloid	MDS-related; secondary myeloid	60+	Myelodysplastic syndrome (MDS or MDS-like)	Negative or Unknown	MDS-related; secondary myeloid
202884930143_R03C01	22.2893	-17.4993	13.6802	-9.15454	2.11236	-11.6815	-17.6925	Female	PAXBSE	13.9479		6.5	84		0	Alive	Yes	0	≥10	White	Not Hispanic or Latino	AAML1031	Diagnosis	Yes	No	46,XX[20]	WHO Classification (final: path then study entry): Provisional entity: AML with mutated CEBPA			High Risk	3.03562	Normal		3.03562	0	0	Negative	<30		Train Sample	GSE190931	High	1	AML with mutated CEBPA,AML with mutated CEBPA	AML with mutated CEBPA	13-39	Acute myeloid leukemia (AML)	Negative or Unknown	AML with mutated CEBPA
202884930143_R04C01	-29.6646	18.1439	-14.5891	11.9861	14.9107	5.95523	-14.5568	Female	PAXBVX	0.0821918		274.8	72.4	KAT6A-CREBBP,KAT6A-CREBBP	0	Dead	No	1	<10	Black or African American	Not Hispanic or Latino	AAML1031	Diagnosis	No	No	46,XX,t(8;14;16)(p11.2;q32;p13.3)[22]/46,XX[1]	WHO Classification (final: path then study entry): AML, not otherwise categorized: Acute monoblastic/acute monocytic leukemia			Standard Risk	0.0438356	Other		0.0438356	1	0		≥30		Train Sample	GSE190931	High	1	AML with t(8;16); KAT6A::CREBBP	AML with t(8;16); KAT6A::CREBBP	0-5	Acute myeloid leukemia (AML)	Negative or Unknown	AML with other recurring translocations
202884930143_R05C01	16.2099	-17.0106	12.5885	-10.8681	-0.749625	-13.6632	-13.2663	Female	PAXBXI	16.2959		195	81	NUP98-NSD1,NUP98-NSD1	0	Alive	Yes	0	≥10	White	Hispanic or Latino	AAML1031	Diagnosis	No	No	47,XX,+8[17]/46,XX[3]	WHO Classification (final: path then study entry): AML, not otherwise categorized: Acute monoblastic/acute monocytic leukemia			High Risk	3.27397	Other		3.27397	0	0	Negative	≥30		Train Sample	GSE190931	High	1	AML with NUP98-fusion	AML with NUP98-fusion	13-39	Acute myeloid leukemia (AML)	Positive	AML with other recurring translocations
202884930143_R06C01	7.43575	-22.3066	10.2822	-11.7534	15.2374	12.4119	-17.0643	Female	PAXBZH	14.611		17.2			0	Dead	Yes	1	≥10	White		AAML1031	Diagnosis	No	No	46,XX[20]	WHO Classification (final: path then study entry): AML, not otherwise categorized: AML with maturation			Standard Risk	0.273973	Normal		0.273973	1	0	Negative	<30		Train Sample	GSE190931	High	1			13-39		Negative or Unknown
202884930143_R07C01	16.4831	-16.7655	12.6988	-10.634	-0.651759	-13.6418	-13.4223	Female	PAXCDU	19.3014		34.6	74	NUP98-NSD1,NUP98-NSD1	1	Alive	Yes	0	≥10	Black or African American	Not Hispanic or Latino	AAML1031	Diagnosis	No	No	46,XX[20]	WHO Classification (final: path then study entry): AML, not otherwise categorized: Acute megakaryoblastic leukemia			High Risk	3.03836	Normal		2.22192	1	1		≥30		Train Sample	GSE190931	High	1	AML with NUP98-fusion	AML with NUP98-fusion	13-39	Acute myeloid leukemia (AML)	Negative or Unknown	AML with other recurring translocations
202884930163_R01C01	39.1582	-14.4952	14.0165	-9.472	-15.3339	-16.4055	18.4126	Female	PAWZZN	10.5836		43.9	80		1	Alive	No	0	≥10	White	Not Hispanic or Latino	AAML1031	Diagnosis	Yes	No	46,XX[20]	WHO Classification (final: path then study entry): AML, not otherwise categorized: AML with maturation			Low Risk	3.5726	Normal		1.55342	1	1	Negative	≥30		Train Sample	GSE190931	Low	0	AML with mutated CEBPA	AML with mutated CEBPA	5-13	Acute myeloid leukemia (AML)	Negative or Unknown	AML with mutated CEBPA
202884930163_R02C01	15.996	-17.7702	12.2234	-11.4121	-0.69783	-13.6032	-13.161	Male	PAXAAA	6.50685		362.2	90	NUP98-NSD1,NUP98-NSD1	0	Dead	Yes	1	<10	White	Not Hispanic or Latino	AAML1031	Diagnosis	No	No	48,XY,+X,+8[20]	WHO Classification (final: path then study entry): AML, not otherwise categorized: Acute monoblastic/acute monocytic leukemia			Standard Risk	1.31781	Other		0.224658	1	1	Positive	≥30		Train Sample	GSE190931	High	1	AML with NUP98-fusion	AML with NUP98-fusion	5-13	Acute myeloid leukemia (AML)	Positive	AML with other recurring translocations
202884930163_R07C01	-31.7847	15.3726	-16.179	11.8743	14.3066	9.35765	-13.7155	Male	PAXAFN	2.07123		36.8	57	KMT2A-DCP1A,KMT2A-DCP1A	0	Alive	No	0	<10		Not Hispanic or Latino	AAML1031	Diagnosis	No	No	46,XY,t(3;11)(p21;q23)[20]	WHO Classification (final: path then study entry): AML, not otherwise categorized: Acute myelomonocytic leukemia			Standard Risk	3.07123	MLL		3.07123	0	0	Negative	≥30		Train Sample	GSE190931	Standard	0.5	AML with t(v;11q23); KMT2A-r	AML with t(v;11q23); KMT2A-r	0-5	Acute myeloid leukemia (AML)	Negative or Unknown	AML with t(v;11q23); KMT2A-r
202884930163_R08C01	20.5621	-10.0072	14.3547	-3.96011	1.84403	-14.896	-14.4783	Female	PAXAKF	15.6		2	39.4	ANP32A-KLF6,ANP32A-KLF6	0	Alive	No	0	≥10	White	Not Hispanic or Latino	AAML1031	Diagnosis	No	Yes	47,XX,+mar c[20]	WHO Classification (final: path then study entry): Provisional entity: AML with mutated NPM1			Low Risk	3.64932	Other		3.64932	0	0	Negative	<30		Train Sample	GSE190931	Low	0	AML with mutated NPM1,AML with mutated NPM1	AML with mutated NPM1	13-39	Acute myeloid leukemia (AML)	Negative or Unknown	AML with mutated NPM1
202884930178_R01C01	20.7664	-15.9101	13.4647	-8.50886	1.56505	-12.7613	-16.1751	Male	PAXBDM	13.3014		8.8	74		1	Alive	Yes	0	≥10	Black or African American	Not Hispanic or Latino	AAML1031	Diagnosis	No	No	46,XY[20]	WHO Classification (final: path then study entry): AML, not otherwise categorized: AML with maturation			High Risk	3.08493	Normal		1.78082	1	1	Positive	<30		Train Sample	GSE190931	High	1			13-39		Negative or Unknown
202884930178_R02C01	0.176396	37.6669	9.88425	17.9601	-10.886	-12.5519	11.5087	Female	PAXBCW	5.69041		9.5	35	RUNX1-RUNX1T1,RUNX1-RUNX1T1	0	Alive	No	0	<10	White	Not Hispanic or Latino	AAML1031	Diagnosis	No	No	variant complex t(8;21) 46,XX,der(3)t(3;4)(p21;q31.1)cryp ins(3;8) (p21;q21.3q21.3),der94)t(3;4)(p21;q31.1),der(8)t(8;21) (q22;q22),del(9)(q13q22),der(21)t(8;21)cryp del(21)(q22q22) [18]/46,XX[2]	WHO Classification (final: path then study entry): AML with t(8;21)(q22;q22); RUNX1-RUNX1T1			Low Risk	3.30137	t(8;21)		3.30137	0	0	Negative	<30		Train Sample	GSE190931	Low	0	AML with t(8;21); RUNX1::RUNX1T1	AML with t(8;21); RUNX1::RUNX1T1	5-13	Acute myeloid leukemia (AML)	Negative or Unknown	AML with t(8;21); RUNX1::RUNX1T1
202884930178_R03C01	-31.411	17.126	-14.9676	11.9815	14.8814	8.04621	-13.6597	Male	PAXBEF	1.01918		8	80	KMT2A-SEPT6,KMT2A-SEPT6	0	Alive	No	0	<10	White	Not Hispanic or Latino	AAML1031	Diagnosis	No	No	46,Y,ins(11;X)(q23;q24q28)[17]/46,XY[3]	WHO Classification (final: path then study entry): AML, not otherwise categorized: AML without maturation			Standard Risk	3.04932	MLL		3.04932	0	0	Positive	<30		Train Sample	GSE190931	Standard	0.5	AML with t(v;11q23); KMT2A-r	AML with t(v;11q23); KMT2A-r	0-5	Acute myeloid leukemia (AML)	Negative or Unknown	AML with t(v;11q23); KMT2A-r
202884930178_R04C01	15.8262	-16.6631	12.6768	-10.59	-1.05117	-13.966	-12.9381	Female	PAXBHX	4.1589		206.4		NUP98-NSD1,NUP98-NSD1	0	Alive	Yes	0	<10	White	Not Hispanic or Latino	AAML1031	Diagnosis	No	No	46,XX[16]	WHO Classification (final: path then study entry): AML, not otherwise categorized: Acute monoblastic/acute monocytic leukemia			High Risk	3.59452	Normal		0.0356164	1	1		≥30		Train Sample	GSE190931	High	1	AML with NUP98-fusion	AML with NUP98-fusion	0-5	Acute myeloid leukemia (AML)	Negative or Unknown	AML with other recurring translocations
202884930178_R05C01	-26.8921	-22.0816	-13.4101	-16.0178	20.1239	12.0809	0.374605	Female	PAXBLJ	1.69315		17.9	6	RBM15-MKL1,RBM15-MKL1	1	Dead	No	1	<10	Black or African American	Not Hispanic or Latino	AAML1031	Diagnosis	No	No	46,XX,t(1;22)(p13;q13)[1]/47,idem,+19[2]/96,idem x2,+der(1)t(1;22)(p13;q13)x2,+19,+19[1]/46,XX[29]	WHO Classification (final: path then study entry): AML (megakaryoblastic) with t(1;22)(p13;q13); RMB15-MKL1			Standard Risk	0.846575	Other		0.761644	1	1	Negative	<30		Train Sample	GSE190931	Standard	0.5	AML with t(1;22); RBM15::MKL1	AML with t(1;22); RBM15::MKL1	0-5	Acute myeloid leukemia (AML)	Negative or Unknown	AML with other recurring translocations
[truncated: 2,343 more rows]
[truncated: 43 more columns]

## Sheet: Fig. 1
Fig. 1b	PaCMAP 1 of 2	PaCMAP 2 of 2	ALMA Subtype
[truncated: 3,314 more rows]

[truncated: 19 more sheets: Fig. 2, Fig. 3, Fig. 4, Fig. 5, Fig. 6, Fig. 7, Fig. 8, Fig. 9, Sup. Fig. 1, Sup. Fig. 2, Sup. Fig. 3, Sup. Fig. 4, Sup. Fig. 5, Sup. Fig. 6, Sup. Fig. 7, Sup. Fig. 8, Sup. Fig. 9, Sup. Fig. 10, Sup. Fig. 11]
